# Supplementary material for: Comparing catch efficiency of five models of pot for use in a Newfoundland and Labrador cod fishery
Source: PLoS One. 2018 Jun 27;13(6):e0199702. doi: 10.1371/journal.pone.0199702 (PMC6021105; doi:10.1371/journal.pone.0199702)
Supplement: S1 File — Total catch and length data collected for marine species caught using experimental cod pots during the August and September 2015 field season. (XLSX) [file pone.0199702.s001.xlsx]

## Sheet: Camera pot deploynment data
CamPotID	PotType	LatDegIn	LatMinSecIn	LongDeg	LongMinSec	TimeIn	DateIn	SeaStateIn	CloudIn	PrecipIn	DepthIn	LatDegOut	LatMinSecOut	LongDegOut	LongMinSecOut	TimeOut	DateOut	SeaStateOut	CloudOut	PrecipOut	DepthOut	FileNames	Notes
1	Nor	49	36.69	54	5.76	15:15:00	19/08/2015	1	5	0	24.1	49	36.69	54	5.75	08:46:28	20/08/2015	1	1	0	23.8
2	Nor	49	36.58	54	5.75	10:34:28	20/08/2015	1	1	0	24.6	49	36.57	54	5.74	12:15:13	21/08/2015	1	1	0	25.2
3	Nor	49	37.18	54	6.3	15:47:00	21/08/2015	1	1	0	15.5	49	37.22	54	6.25	12:51:27	22/08/2015	1	1	0	17
4	Nor	49	38.2	54	2.23	14:46:30	22/08/2015	1	1	0	16	49	38.21	54	2.21	12:54:10	23/08/2015	0	5	0	16.3
5	Nor	49	38.08	54	1.97	14:48:06	23/08/2015	0	3	0	18.6	49	38.1	54	1.97	10:50:43	26/08/2015	1	3	0	17.4
6	Nor	49	36.89	54	2.04	16:12:37	26/08/2015	0	0	0	20	49	36.92	54	2	12:05:35	27/08/2015	1	2	0	16.3
7	NL	49	36.9	54	2.01	12:39:30	29/08/2015	0	3	0	20	49	36.92	54	1.97	14:17:51	30/08/2015	0	4	0	19.8
8	NL	49	37.32	54	1.83	16:32:47	30/08/2015	0	4	0	22.3	49	37.3	54	1.81	09:08:00	31/08/2015	0	fog	0	22.8
9	NL	49	36.84	54	2.65	10:23:00	31/08/2015	0	5	0	29	49	36.87	54	2.67	08:40:32	2015-01-09	1	4	0	28.7
10	NL	49	37.15	54	3.77	10:17:38	2015-01-09	1	5	0	26.9	49	37.2	54	3.75	07:16:37	2015-03-09	0	3	0	27

## Sheet: Camera Pot Catch
CamPotID	Species	Length	Count	PhotoID
1	Cod	62	1
1	Cod	77	1
1	Cod	64	1
1	Cod	63	1
1	Cod	50	1
1	Cod	53	1
1	Cod	62	1
1	Cod	61	1
1	Cod	39	1
1	Cod	54	1
1	Cod	50	1
1	Cod	70	1
1	Cod	56	1
1	Cod	43	1
1	Cod	49	1
1	Cod	52	1
1	Cod	44	1
1	Cod	46	1
1	Cod	58	1
1	Cod	42	1
1	Cod	37	1
1	Cod	60	1
1	Cod	59	1
1	Cod	55	1
1	Cod	38	1
1	Cod	68	1
1	Cod	45	1
1	Cod	59	1
1	Cod	48	1
1	Cod	40	1
1	Cod	34	1
1	Toad Crab		42
2	Cod	68	1
2	Cod	61	1
2	Cod	51	1
2	Cod	67	1
2	Cod	54	1
2	Cod	42	1
2	Cod	55	1
2	Cod	64	1
2	Cod	45	1
2	Cod	59	1
2	Cod	58	1
2	Cod	44	1
2	Cod	49	1
2	Cod	58	1
2	Cod	49	1
2	Toad Crab		9
3	Cod	63	1
3	Cod	62	1
3	Cod	56	1
3	Cod	50	1
3	Cod	49	1
3	Cod	38	1
3	Cod	36	1
3	Cod	35	1
3	Cod	51	1
3	Toad Crab		17
3	Rock Crab		1
4	Cod	42	1
4	Cod	34	1
4	Cod	44	1
4	Cod	46	1
4	Cod	46	1
4	Cod	39	1
4	Cod	37	1
4	Cod	39	1
4	Cod	44	1
4	Cod	40	1
4	Cod	49	1
4	Cod	38	1
4	Cod	36	1
4	Cod	42	1
4	Cod	48	1
4	Cod	42	1
4	Cod	48	1
4	Cod	42	1
4	Cod	39	1
4	Cod	65	1
4	Cod	39	1
4	Cod	34	1
4	Cod	40	1
4	Cod	38	1
4	Cod	37	1
4	Cod	40	1
4	Cod	38	1
4	Cod	38	1
4	Cod	55	1
4	Cod	36	1
4	Cod	42	1
4	Cod	44	1
4	Cod	40	1
4	Cod	56	1
4	Cod	61	1
4	Cod	48	1
4	Cod	56	1
4	Cod	63	1
4	Cod	73	1
4	Cod	48	1
4	Cod	52	1
4	Cod	60	1
4	Cod	58	1
4	Cod	37	1
4	Cod	60	1
4	Cod	50	1
4	Cod	58	1
4	Cod	54	1
4	Toad Crab		15
4	Rock Cod	54	1
5	Toad Crab		9
5	Cod	39	1
5	Cod	59	1
5	Cod	56	1
5	Cod	65	1
5	Cod	56	1
5	Cod	48	1
5	Cod	50	1
5	Cod	45	1
5	Cod	65	1
5	Cod	61	1
5	Cod	62	1
5	Cod	69	1
5	Cod	76	1
5	Cod	50	1
5	Cod	62	1
5	Cod	69	1
5	Cod	76	1
5	Cod	50	1
5	Cod	62	1
5	Cod	55	1
5	Cod	70	1
5	Cod	65	1
5	Cod	61	1
5	Cod	75	1
5	Cod	49	1
5	Cod	60	1
5	Cod	46	1
6	Toad Crab		6
6	Cod	49	1
6	Cod	76	1
6	Cod	57	1
6	Cod	54	1
6	Cod	71	1
6	Cod	62	1
6	Cod	48	1
6	Cod	62	1
6	Cod	57	1
6	Cod	62	1
6	Cod	66	1
6	Cod	57	1
6	Cod	65	1
6	Cod	57	1
6	Cod	53	1
6	Cod	60	1
6	Cod	61	1
6	Cod	61	1
6	Cod	51	1
6	Cod	55	1
6	Cod	41	1
6	Cod	55	1
6	Cod	61	1
6	Cod	67	1
6	Cod	75	1
6	Cod	61	1
6	Cod	67	1
6	Cod	57	1
6	Cod	58	1
6	Cod	56	1
6	Cod	58	1
6	Cod	52	1
6	Cod	50	1
6	Cod	55	1
7	Cod	39	1
7	Cod	40	1
7	Cod	50	1
7	Cod	49	1
7	Cod	74	1
7	Cod	60	1
8	Cod	60	1
9	Cod	42	1
9	Cod	64	1
9	Cod	56	1
9	Toad Crab		4
10	Toad Crab		3
10	Cod	44	1
10	Cod	51	1
10	Cod	73	1
10	Cod	54	1
10	Cod	59	1
10	Cod	55	1
10	Cod	61	1

## Sheet: Camera Pot Metadata
Cod potting Fogo Island August/Sept 2015 Field Season
Metadata
This is the dataset for the RDC Ignite cod potting project on Fogo Island
Field crew: Brett Favaro (week 1 only), Phillip Meintzer, Philip Walsh
Camera Pot Deployment Data
Variable Name	Description	Possible values (if blank, it's obvious)
CamPotID	ID # of the camera deployment	Numbers from 1 to total number of deplooyments
PotType	Pot type	NOR or NFLD
LatDeg	Latitude (Degrees) where camera pot was deployed
LatMinSec	Latitude (Minutes.seconds) where cam pot was deployed
LongDeg	Longitude ""
LongMinSec	Longitude ""
TimeIn	Time camera was deployed
DateIn	Date camera was deployed
SeaStateIn	Sea state when camera was deployed	one to five, five being hell
CloudIn	Cloud cover measured in Otkas	One (clear) to seven (completely overcast)
PrecipIn	Precipitation when pot was in water	0 (no rain) to 3 (torrential downpour)
DepthIn	Depth that the pot was initially set	Depth in meters
LatDegOut	Everything from here on is the same as above but for when the pot was retrieved
LatMinSecOut
LongDegOut
LongMinSecOut
TimeOut
DateOut
SeaStateOut
CloudOut
WeatherOut
DepthOut
FileNames	Once downloaded make all the files identifiable
Notes	Any notes you might take
Camera Pot Catch
CamPotID	ID # of the camera deployment	This must correspond with the ID number in the above section
Species	Species ID	Name of the species
Length	Total length of fish in cm	cm
Count	Number of individuals of a given species	Use this for species other than fish
PhotoId

## Sheet: Pot deployment data
FleetID	PotID	PotName	DSTAttachedYN	PotType	LatDegIn	LatMinSecIn	LongDeg	LongMinSec	TimeIn	DateIn	SeaStateIn	CloudIn	PrecipIn	DepthIn	LatDegOut	LatMinSecOut	LongDegOut	LongMinSecOut	TimeOut	DateOut	SeaStateOut	CloudOut	PrecipOut	DepthOut	Trigger	Notes
1	1	14	N	Nor	49	37.77	54	2.39	7:39:30	20/08/2015	1	5	0	21.4	49	37.75	54	2.39	14:13:36	21/08/2015	1	1	0	21.4	no
1	2	13	N	Nor	49	37.77	54	2.39	7:39:30	20/08/2015	1	5	0	21.4	49	37.75	54	2.39	14:13:36	21/08/2015	1	1	0	21.4	no
1	3	12	N	Nor	49	37.77	54	2.39	7:39:30	20/08/2015	1	5	0	21.4	49	37.75	54	2.39	14:13:36	21/08/2015	1	1	0	21.4	no
1	4	11	N	Nor	49	37.77	54	2.39	7:39:30	20/08/2015	1	5	0	21.4	49	37.75	54	2.39	14:13:36	21/08/2015	1	1	0	21.4	no
1	5	10	N	Nor	49	37.77	54	2.39	7:39:30	20/08/2015	1	5	0	21.4	49	37.75	54	2.39	14:13:36	21/08/2015	1	1	0	21.4	no
1	6	9	N	Nor	49	37.77	54	2.39	7:39:30	20/08/2015	1	5	0	21.4	49	37.75	54	2.39	14:13:36	21/08/2015	1	1	0	21.4	no
1	7	8	N	Nor	49	37.77	54	2.39	7:39:30	20/08/2015	1	5	0	21.4	49	37.75	54	2.39	14:13:36	21/08/2015	1	1	0	21.4	no
1	8	7	N	Nor	49	37.77	54	2.39	7:39:30	20/08/2015	1	5	0	21.4	49	37.75	54	2.39	14:13:36	21/08/2015	1	1	0	21.4	no
1	9	6	N	Nor	49	37.77	54	2.39	7:39:30	20/08/2015	1	5	0	21.4	49	37.75	54	2.39	14:13:36	21/08/2015	1	1	0	21.4	no
1	10	5	N	Nor	49	37.77	54	2.39	7:39:30	20/08/2015	1	5	0	21.4	49	37.75	54	2.39	14:13:36	21/08/2015	1	1	0	21.4	no
1	11	4	N	Nor	49	37.77	54	2.39	7:39:30	20/08/2015	1	5	0	21.4	49	37.75	54	2.39	14:13:36	21/08/2015	1	1	0	21.4	no
1	12	3	N	Nor	49	37.77	54	2.39	7:39:30	20/08/2015	1	5	0	21.4	49	37.75	54	2.39	14:13:36	21/08/2015	1	1	0	21.4	no
1	13	2	N	Nor	49	37.77	54	2.39	7:39:30	20/08/2015	1	5	0	21.4	49	37.75	54	2.39	14:13:36	21/08/2015	1	1	0	21.4	no
1	14	1	Y	Nor	49	37.77	54	2.39	7:39:30	20/08/2015	1	5	0	21.4	49	37.75	54	2.39	14:13:36	21/08/2015	1	1	0	21.4	no
2	15	A	N	NL	49	37.47	54	2.27	7:53:27	20/08/2015	1	2	0	22.2	49	37.48	54	2.26	10:43:33	22/08/2015	1	1	0	23	met
3	16	B	Y	NL	49	38.08	54	1.89	8:15:10	20/08/2015	1	2	0	20.4	49	38.06	54	1.85	13:58:28	21/08/2015	1	1	0	18.5	met
4	17	C	N	NL	49	36.61	54	5.65	10:46:54	20/08/2015	1	1	0	25.2	49	36.6	54	5.66	12:07:48	21/08/2015	1	1	0	25.3	pls
5	18	D	N	NL	49	36.61	54	5.75	11:19:04	20/08/2015	1	1	0	21.9	49	36.62	54	5.77	11:45:52	21/08/2015	1	1	0	22	met
6	19	E	N	NL	49	36.61	54	5.75	11:19:04	20/08/2015	1	1	0	21.8	49	36.59	54	5.74	11:57:49	21/08/2015	1	1	0	23	met
7	20	F	N	NL	49	35.89	54	8.73	10:47:11	21/08/2015	1	1	0	19.7	49	35.87	54	8.79	7:05:41	22/08/2015	1	2	0	19.6	met
8	21	G	N	NL	49	36.24	54	8.34	11:01:40	21/08/2015	1	1	0	13.7	49	36.24	54	8.37	7:20:13	22/08/2015	1	2	0	13.4	met
9	22	H	N	NL	49	36.15	54	8.1	11:13:04	21/08/2015	1	1	0	22	49	36.15	54	8.13	7:35:40	22/08/2015	1	2	0	22	met
10	23	I	N	NL	49	37.12	54	6.27	11:36:18	21/08/2015	1	1	0	16.7	49	37.13	54	0.26	8:36:15	22/08/2015	1	1	0	16.7	met
11	24	D	N	NL	49	36.65	54	5.7	11:55:47	21/08/2015	1	1	0	22.1	49	36.63	54	5.77	8:06:10	22/08/2015	1	2	0	20.8	met
12	25	E	N	NL	49	36.66	54	5.76	12:04:18	21/08/2015	1	1	0	21.5	49	36.66	54	5.78	8:19:59	22/08/2015	1	1	0	21.2	met
13	26	C	N	NL	49	36.6	54	5.77	12:13:06	21/08/2015	1	1	0	23	49	36.6	54	5.81	7:55:56	22/08/2015	1	2	0	23.8	met
14	27	J	N	NL	49	37.44	54	4.22	13:36:05	21/08/2015	1	1	0	19	49	37.44	54	4.2	8:57:01	22/08/2015	1	1	0	20.7	met
15	28	K	N	NL	49	37.33	54	3.33	13:47:11	21/08/2015	1	1	0	18.4	49	37.33	54	3.3	9:12:23	22/08/2015	1	1	0	18.4	met
16	29	B	Y	NL	49	38.18	54	2.2	14:05:02	21/08/2015	1	1	0	16	49	38.2	54	2.19	10:55:57	22/08/2015	1	1	0	17.8	met
17	30	14	N	Nor	49	37.97	54	1.79	15:06:44	21/08/2015	1	1	0	17.8	49	37.93	54	1.97	10:18:20	23/08/2015	0	6	0	20	no	Fail - Forgot to Zip
17	31	13	N	Nor	49	37.97	54	1.79	15:06:44	21/08/2015	1	1	0	17.8	49	37.93	54	1.97	10:18:20	23/08/2015	0	6	0	20	no
17	32	12	N	Nor	49	37.97	54	1.79	15:06:44	21/08/2015	1	1	0	17.8	49	37.93	54	1.97	10:18:20	23/08/2015	0	6	0	20	no
17	33	11	N	Nor	49	37.97	54	1.79	15:06:44	21/08/2015	1	1	0	17.8	49	37.93	54	1.97	10:18:20	23/08/2015	0	6	0	20	no
17	34	10	N	Nor	49	37.97	54	1.79	15:06:44	21/08/2015	1	1	0	17.8	49	37.93	54	1.97	10:18:20	23/08/2015	0	6	0	20	no
17	35	9	N	Nor	49	37.97	54	1.79	15:06:44	21/08/2015	1	1	0	17.8	49	37.93	54	1.97	10:18:20	23/08/2015	0	6	0	20	no
17	36	8	N	Nor	49	37.97	54	1.79	15:06:44	21/08/2015	1	1	0	17.8	49	37.93	54	1.97	10:18:20	23/08/2015	0	6	0	20	no
17	37	7	N	Nor	49	37.97	54	1.79	15:06:44	21/08/2015	1	1	0	17.8	49	37.93	54	1.97	10:18:20	23/08/2015	0	6	0	20	no
17	38	6	N	Nor	49	37.97	54	1.79	15:06:44	21/08/2015	1	1	0	17.8	49	37.93	54	1.97	10:18:20	23/08/2015	0	6	0	20	no
17	39	5	N	Nor	49	37.97	54	1.79	15:06:44	21/08/2015	1	1	0	17.8	49	37.93	54	1.97	10:18:20	23/08/2015	0	6	0	20	no
17	40	4	N	Nor	49	37.97	54	1.79	15:06:44	21/08/2015	1	1	0	17.8	49	37.93	54	1.97	10:18:20	23/08/2015	0	6	0	20	no
17	41	3	N	Nor	49	37.97	54	1.79	15:06:44	21/08/2015	1	1	0	17.8	49	37.93	54	1.97	10:18:20	23/08/2015	0	6	0	20	no
17	42	2	N	Nor	49	37.97	54	1.79	15:06:44	21/08/2015	1	1	0	17.8	49	37.93	54	1.97	10:18:20	23/08/2015	0	6	0	20	no
17	43	1	Y	Nor	49	37.97	54	1.79	15:06:44	21/08/2015	1	1	0	17.8	49	37.93	54	1.97	10:18:20	23/08/2015	0	6	0	20	no
18	44	F	N	NL	49	35.9	54	8.54	7:16:07	22/08/2015	1	2	0	21.4	49	35.91	54	8.54	7:24:59	25/08/2015	2	6	0	21.2	met
19	45	G	N	NL	49	36.21	54	8.27	7:28:17	22/08/2015	1	1	0	16.9	49	36.23	54	8.26	7:06:42	26/08/2015	1	2	0	17	met
20	46	H	N	NL	49	36.11	54	8.06	7:37:35	22/08/2015	2	2	0	22	49	36.14	54	8.07	7:36:49	25/08/2015	2	6	0	21.9	met
21	47	C	N	NL	49	36.64	54	5.78	8:05:35	22/08/2015	1	2	0	21.4	49	36.63	54	5.81	7:25:48	26/08/2015	1	2	0	23	pls
22	48	D	N	NL	49	36.64	54	5.72	8:16:15	22/08/2015	1	1	0	21.2									0			Did Not Recover
23	49	E	N	NL	49	36.65	54	5.78	8:28:47	22/08/2015	1	1	0	20.5									0			Did Not Recover
24	50	I	N	NL	49	37.09	54	6.3	8:43:13	22/08/2015	1	1	0	16	49	37.11	54	6.27	13:06:23	22/08/2015	1	1	0	16	met
25	51	J	N	NL	49	37.4	54	4.18	9:06:00	22/08/2015	1	1	0	22.3	49	37.4	54	4.2	9:16:43	26/08/2015	1	3	0	22.3	met
26	52	K	N	NL	49	37.3	54	3.4	9:22:56	22/08/2015	1	1	0	21.2	49	37.31	54	3.36	9:30:16	26/08/2015	1	3	0	18.5	met
27	53	L	N	NL	49	36.94	54	1.91	9:45:34	22/08/2015	1	1	0	24	49	36.91	54	1.96	7:51:54	26/08/2015	1	3	0	20.8	met
28	54	M	N	NL	49	36.85	54	1.97	10:01:56	22/08/2015	1	1	0	26.4	49	36.85	54	1.96	8:05:09	26/08/2015	1	3	0	26.4	met
29	55	N	N	NL	49	37.38	54	1.85	10:18:42	22/08/2015	1	1	0	21.4	49	37.41	54	1.84	8:53:33	26/08/2015	1	3	0	25	met
30	56	O	N	NL	49	37.2	54	1.93	10:33:20	22/08/2015	1	1	0	15.6	49	37.21	54	1.92	8:17:28	26/08/2015	1	3	0	17.1	met
31	57	A	N	NL	49	37.21	54	1.86	10:45:06	22/08/2015	1	1	0	19.3	49	37.23	54	1.83	8:33:17	26/08/2015	1	3	0	20.5	met
32	58	B	Y	NL	49	38.19	54	2.22	11:05:01	22/08/2015	1	1	0	16	49	38.2	54	2.23	8:18:10	25/08/2015	2	6	0	16.3	met
33	59	I	N	NL	49	38.26	54	2.27	14:04:59	22/08/2015	1	1	0	17.7	49	38.21	54	2.31	8:34:02	25/08/2015	2	6	0	18	met
34	60	1	Y	Nor	49	38.08	54	1.82	12:04:19	23/08/2015	0	5	0	18.9	49	38.14	54	1.81	12:24:44	26/08/2015	0	5	0	20	no
34	61	2	N	Nor	49	38.08	54	1.82	12:04:19	23/08/2015	0	5	0	18.9	49	38.14	54	1.81	12:24:44	26/08/2015	0	5	0	20	no
34	62	3	N	Nor	49	38.08	54	1.82	12:04:19	23/08/2015	0	5	0	18.9	49	38.14	54	1.81	12:24:44	26/08/2015	0	5	0	20	no
34	63	4	N	Nor	49	38.08	54	1.82	12:04:19	23/08/2015	0	5	0	18.9	49	38.14	54	1.81	12:24:44	26/08/2015	0	5	0	20	no
35	64	5	N	Nor	49	37.99	54	1.9	12:08:21	23/08/2015	0	5	0	19.6	49	37.96	54	1.96	13:54:17	26/08/2015	0	3	0	20	no
35	65	6	N	Nor	49	37.99	54	1.9	12:08:21	23/08/2015	0	5	0	19.6	49	37.96	54	1.96	13:54:17	26/08/2015	0	3	0	20	no
35	66	7	N	Nor	49	37.99	54	1.9	12:08:21	23/08/2015	0	5	0	19.6	49	37.96	54	1.96	13:54:17	26/08/2015	0	3	0	20	no
35	67	8	N	Nor	49	37.99	54	1.9	12:08:21	23/08/2015	0	5	0	19.6	49	37.96	54	1.96	13:54:17	26/08/2015	0	3	0	20	no
35	68	9	N	Nor	49	37.99	54	1.9	12:08:21	23/08/2015	0	5	0	19.6	49	37.96	54	1.96	13:54:17	26/08/2015	0	3	0	20	no
36	69	10	N	Nor	49	38.08	54	1.74	12:16:11	23/08/2015	0	5	0	18.6	49	38.05	54	1.79	13:06:37	26/08/2015	0	5	0	18	no
36	70	11	N	Nor	49	38.08	54	1.74	12:16:11	23/08/2015	0	5	0	18.6	49	38.05	54	1.79	13:06:37	26/08/2015	0	5	0	18	no
36	71	12	N	Nor	49	38.08	54	1.74	12:16:11	23/08/2015	0	5	0	18.6	49	38.05	54	1.79	13:06:37	26/08/2015	0	5	0	18	no
36	72	13	N	Nor	49	38.08	54	1.74	12:16:11	23/08/2015	0	5	0	18.6	49	38.05	54	1.79	13:06:37	26/08/2015	0	5	0	18	no
36	73	14	N	Nor	49	38.08	54	1.74	12:16:11	23/08/2015	0	5	0	18.6	49	38.05	54	1.79	13:06:37	26/08/2015	0	5	0	18	no
37	74	F	N	NL	49	37.78	54	2.42	8:12:25	25/08/2015	2	6	0	21.4	49	37.79	54	2.4	9:55:03	26/08/2015	1	3	0	21	met
38	75	H	N	NL	49	37.78	54	2.29	8:09:43	25/08/2015	2	6	0	19.3	49	37.81	54	2.3	10:06:15	26/08/2015	2	3	0	19.6	met
39	76	B	Y	NL	49	38.23	54	2.19	8:30:22	25/08/2015	2	6	0	18	49	38.23	54	2.13	10:22:24	26/08/2015	1	3	0	18.4	met
40	77	I	N	NL	49	38.32	54	1.96	8:46:16	25/08/2015	2	6	0	20	49	38.35	54	1.95	10:38:11	26/08/2015	1	3	0	21.5	met
41	78	G	N	NL	49	36.98	54	2.09	7:50:07	26/08/2015	1	3	0	19.4	49	37	54	2.11	7:57:51	27/08/2015	1	3	0	20	met
42	79	C	N	NL	49	36.95	54	2.34	7:47:02	26/08/2015	1	3	0	19.3	49	36.94	54	2.34	12:48:39	29/08/2015	0	3	0	19.2	pls
43	80	L	N	NL	49	36.93	54	1.96	8:02:29	26/08/2015	1	3	0	21	49	36.93	54	1.97	7:47:18	27/08/2015	1	3	0	19	met
44	81	M	N	NL	49	36.9	54	1.91	8:12:36	26/08/2015	1	3	0	25.2	49	36.91	54	1.91	7:34:26	27/08/2015	1	3	0	24.3	met
45	82	O	N	NL	49	37.2	54	1.86	8:28:44	26/08/2015	1	3	0	19	49	37.23	54	1.88	8:29:23	27/08/2015	1	3	0	19.2	met
46	83	A	N	NL	49	37.18	54	1.85	8:46:43	26/08/2015	1	3	0	20	49	37.2	54	1.84	8:22:03	27/08/2015	1	3	0	19.2	met
47	84	N	N	NL	49	37.36	54	1.74	9:02:33	26/08/2015	1	3	0	21.9	49	37.28	54	1.72	8:39:50	27/08/2015	1	3	0	22.1	met
48	85	J	N	NL	49	37.15	54	1.84	9:45:50	26/08/2015	1	3	0	23.1	49	37.17	54	1.83	8:15:04	27/08/2015	1	3	0	22.9	met
49	86	K	N	NL	49	37.16	54	1.92	9:43:58	26/08/2015	1	3	0	19	49	37.17	54	1.93	8:07:34	27/08/2015	1	3	0	18.9	met
50	87	F	N	NL	49	37.76	54	2.48	10:03:51	26/08/2015	1	3	0	19.7	49	37.78	54	2.46	10:33:53	27/08/2015	1	4	0	20.9	met
51	88	H	N	NL	49	37.81	54	2.29	10:16:44	26/08/2015	1	3	0	19	49	37.82	54	2.27	10:41:01	27/08/2015	1	3	0	21.5	met
52	89	B	Y	NL	49	38.03	54	2.19	10:34:42	26/08/2015	1	3	0	17.5												Did Not Recover
53	90	I	N	NL	49	38.06	54	2.09	10:47:43	26/08/2015	1	3	0	18.2												Did Not Recover
54	91	1	Y	Nor	49	38.07	54	2.02	13:01:02	26/08/2015	0	3	0	16.3	49	38.09	54	2.02	11:28:07	27/08/2015	1	3	0	16.7	no
54	92	2	N	Nor	49	38.07	54	2.02	13:01:02	26/08/2015	0	3	0	16.3	49	38.09	54	2.02	11:28:07	27/08/2015	1	3	0	16.7	no
54	93	3	N	Nor	49	38.07	54	2.02	13:01:02	26/08/2015	0	3	0	16.3	49	38.09	54	2.02	11:28:07	27/08/2015	1	3	0	16.7	no
54	94	4	N	Nor	49	38.07	54	2.02	13:01:02	26/08/2015	0	3	0	16.3	49	38.09	54	2.02	11:28:07	27/08/2015	1	3	0	16.7	no
55	95	10	N	Nor	49	37.31	54	1.78	14:35:40	26/08/2015	0	3	0	22.3	49	37.98	54	1.84	10:54:04	27/08/2015	1	3	0	17.6	no
55	96	11	N	Nor	49	37.31	54	1.78	14:35:40	26/08/2015	0	3	0	22.3	49	37.98	54	1.84	10:54:04	27/08/2015	1	3	0	17.6	no
55	97	12	N	Nor	49	37.31	54	1.78	14:35:40	26/08/2015	0	3	0	22.3	49	37.98	54	1.84	10:54:04	27/08/2015	1	3	0	17.6	no
55	98	13	N	Nor	49	37.31	54	1.78	14:35:40	26/08/2015	0	3	0	22.3	49	37.98	54	1.84	10:54:04	27/08/2015	1	3	0	17.6	no
55	99	14	N	Nor	49	37.31	54	1.78	14:35:40	26/08/2015	0	3	0	22.3	49	37.98	54	1.84	10:54:04	27/08/2015	1	3	0	17.6	no
56	100	5	N	Nor	49	37.95	54	1.89	13:48:20	26/08/2015	0	3	0	19.3	49	37.7	54	1.71	8:53:43	27/08/2015	1	3	0	23.4	no
56	101	6	N	Nor	49	37.95	54	1.89	13:48:20	26/08/2015	0	3	0	19.3	49	37.7	54	1.71	8:53:43	27/08/2015	1	3	0	23.4	no
56	102	7	N	Nor	49	37.95	54	1.89	13:48:20	26/08/2015	0	3	0	19.3	49	37.7	54	1.71	8:53:43	27/08/2015	1	3	0	23.4	no
56	103	8	N	Nor	49	37.95	54	1.89	13:48:20	26/08/2015	0	3	0	19.3	49	37.7	54	1.71	8:53:43	27/08/2015	1	3	0	23.4	no	FAIL - Ripped Net
56	104	9	N	Nor	49	37.95	54	1.89	13:48:20	26/08/2015	0	3	0	19.3	49	37.7	54	1.71	8:53:43	27/08/2015	1	3	0	23.4	no
57	105	M	N	NL	49	36.91	54	1.93	7:43:32	27/08/2015	1	3	0	23.2	49	36.92	54	1.92	12:58:54	29/08/2015	0	3	0	22.7	met
58	106	L	N	NL	49	36.93	54	1.97	7:55:36	27/08/2015	1	3	0	16.7	49	36.94	54	1.96	13:07:34	29/08/2015	0	3	0	17.8	met
59	107	G	N	NL	49	36.99	54	2.03	8:04:20	27/08/2015	1	3	0	22.9	49	37.01	54	2.01	13:18:58	29/08/2015	0	3	0	22.1	met
60	108	K	N	NL	49	37.15	54	1.9	8:12:36	27/08/2015	1	3	0	20.7	49	37.16	54	1.88	13:30:59	29/08/2015	0	2	0	20.5	met
61	109	J	N	NL	49	37.15	54	1.81	8:20:16	27/08/2015	1	3	0	23	49	37.15	54	1.82	7:59:49	2015-01-09	0	4	0	23.4	met
62	110	A	N	NL	49	37.18	54	1.78	8:26:55	27/08/2015	1	3	0	23	49	36.99	54	1.46	16:53:41	30/08/2015	0	4	0	24	met
63	111	O	N	NL	49	37.22	54	1.82	8:37:19	27/08/2015	1	3	0	20.5	49	37.22	54	1.83	7:40:14	2015-01-09	0	4	0	20.5	met
64	112	N	N	NL	49	37.75	54	1.79	8:49:45	27/08/2015	1	3	0													Did Not Recover
65	113	5	N	Nor	49	37.25	54	1.63	9:35:38	27/08/2015	1	3	0	21	49	37.25	54	1.63	13:42:45	29/08/2015	0	3	0	21	no
65	114	6	N	Nor	49	37.25	54	1.63	9:35:38	27/08/2015	1	3	0	21	49	37.25	54	1.63	13:42:45	29/08/2015	0	3	0	21	no
65	115	7	N	Nor	49	37.25	54	1.63	9:35:38	27/08/2015	1	3	0	21	49	37.25	54	1.63	13:42:45	29/08/2015	0	3	0	21	no
65	116	8	N	Nor	49	37.25	54	1.63	9:35:38	27/08/2015	1	3	0	21	49	37.25	54	1.63	13:42:45	29/08/2015	0	3	0	21	no
65	117	9	N	Nor	49	37.25	54	1.63	9:35:38	27/08/2015	1	3	0	21	49	37.25	54	1.63	13:42:45	29/08/2015	0	3	0	21	no
66	118	F	N	NL	49	37.79	54	2.32	10:38:43	27/08/2015	1	4	0	19									0			Did Not Recover
67	119	H	N	NL	49	36.68	54	2.16	10:47:48	27/08/2015	1	4	0	20.9									0			Did Not Recover
68	120	10	N	Nor	49	37.97	54	1.92	11:24:19	27/08/2015	1	2	0	18.7	49	38.01	54	1.84	10:55:00	31/08/2015	0	5	0	18	no
68	121	11	N	Nor	49	37.97	54	1.92	11:24:19	27/08/2015	1	2	0	18.7	49	38.01	54	1.84	10:55:00	31/08/2015	0	5	0	18	no
68	122	12	N	Nor	49	37.97	54	1.92	11:24:19	27/08/2015	1	2	0	18.7	49	38.01	54	1.84	10:55:00	31/08/2015	0	5	0	18	no
68	123	13	N	Nor	49	37.97	54	1.92	11:24:19	27/08/2015	1	2	0	18.7	49	38.01	54	1.84	10:55:00	31/08/2015	0	5	0	18	no
68	124	14	N	Nor	49	37.97	54	1.92	11:24:19	27/08/2015	1	2	0	18.7	49	38.01	54	1.84	10:55:00	31/08/2015	0	5	0	18	no
69	125	1	Y	Nor	49	37.89	54	1.81	11:54:58	27/08/2015	1	3	0	20	49	37.9	54	1.79	10:32:00	31/08/2015	0	5	0	20.2	no
69	126	2	N	Nor	49	37.89	54	1.81	11:54:58	27/08/2015	1	3	0	20	49	37.9	54	1.79	10:32:00	31/08/2015	0	5	0	20.2	no
69	127	3	N	Nor	49	37.89	54	1.81	11:54:58	27/08/2015	1	3	0	20	49	37.9	54	1.79	10:32:00	31/08/2015	0	5	0	20.2	no
69	128	4	N	Nor	49	37.89	54	1.81	11:54:58	27/08/2015	1	3	0	20	49	37.9	54	1.79	10:32:00	31/08/2015	0	5	0	20.2	no
70	129	C	N	NL	49	36.91	54	2.04	12:56:23	29/08/2015	0	3	0	19	49	36.91	54	2.01	17:09:41	30/08/2015	0	4	0	19.6	pls
71	130	M	N	NL	49	36.88	54	2.04	13:04:59	29/08/2015	0	2	0	21.2	49	36.88	54	2.04	17:20:34	30/08/2015	0	4	0	20.9	met
72	131	L	N	NL	49	36.94	54	1.92	13:16:29	29/08/2015	0	2	0	19.8	49	36.91	54	1.9	17:01:23	30/08/2015	0	4	0	24.7	met
73	132	G	N	NL	49	36.97	54	1.47	13:26:20	29/08/2015	0	2	0	23.2	49	36.96	54	1.47	16:38:00	30/08/2015	0	4	0	23.8	met
74	133	K	N	NL	49	37	54	1.47	13:39:03	29/08/2015	0	2	0	24											met	Did Not Recover
75	134	5	N	Nor	49	37.27	54	1.72	14:21:46	29/08/2015	0	2	0	22.5	49	37.27	54	1.82	8:07:13	2015-01-09	0	4	0	22.5	no
75	135	6	N	Nor	49	37.27	54	1.72	14:21:46	29/08/2015	0	2	0	22.5	49	37.27	54	1.82	8:07:13	2015-01-09	0	4	0	22.5	no
75	136	7	N	Nor	49	37.27	54	1.72	14:21:46	29/08/2015	0	2	0	22.5	49	37.27	54	1.82	8:07:13	2015-01-09	0	4	0	22.5	no
75	137	8	N	Nor	49	37.27	54	1.72	14:21:46	29/08/2015	0	2	0	22.5	49	37.27	54	1.82	8:07:13	2015-01-09	0	4	0	22.5	no
75	138	9	N	Nor	49	37.27	54	1.72	14:21:46	29/08/2015	0	2	0	22.5	49	37.27	54	1.82	8:07:13	2015-01-09	0	4	0	22.5	no

## Sheet: Pot catch
PotID	Species	Length	Count	Notes	Photo ID
1	Cod	67	1
1	Cod	65	1
1	Cod	69	1
1	Cod	63	1
1	Cod	90	1
1	Cod	64	1
1	Cod	64	1
1	Cod	68	1
1	Cod	72	1
1	Cod	76	1
1	Cod	62	1
1	Cod	60	1
1	Cod	57	1
1	Cod	67	1
1	Cod	63	1
1	Cod	58	1
1	Cod	58	1
1	Cod	67	1
1	Cod	64	1
1	Cod	72	1
1	Cod	64	1
1	Cod	65	1
1	Cod	61	1
1	Cod	68	1
1	Cod	92	1
1	Cod	62	1
1	Cod	66	1
1	Cod	67	1
1	Cod	40	1
1	Cod	52	1
1	Cod	60	1
1	Cod	52	1
1	Toad Crab		7
2	Cod	63	1
2	Cod	72	1
2	Cod	62	1
2	Cod	64	1
2	Cod	61	1
2	Cod	73	1
2	Cod	66	1
2	Cod	54	1
2	Cod	54	1
2	Cod	45	1
2	Cod	69	1
2	Cod	81	1
2	Cod	48	1
2	Cod	50	1
2	Cod	53	1
2	Cod	67	1
2	Cod	78	1
2	Cod	58	1
2	Cod	64	1
2	Cod	45	1
2	Cod	66	1
2	Cod	66	1
2	Cod	44	1
2	Cod	47	1
2	Cod	40	1
2	Cod	56	1
2	Cod	56	1
2	Toad Crab		3
3	Cod	70	1
3	Cod	68	1
3	Cod	68	1
3	Cod	75	1
3	Cod	54	1
3	Cod	60	1
3	Cod	63	1
3	Cod	49	1
3	Cod	53	1
3	Cod	63	1
3	Cod	67	1
3	Cod	83	1
3	Cod	66	1
3	Cod	69	1
3	Cod	50	1
3	Cod	58	1
3	Cod	49	1
3	Cod	42	1
3	Cod	58	1
3	Cod	65	1
3	Cod	44	1
3	Cod	47	1
3	Cod	53	1
3	Cod	34	1
3	Cod	62	1
3	Cod	60	1
3	Cod	58	1
3	Cod	65	1
3	Cod	60	1
3	Cod	51	1
3	Cod	46	1
3	Cod	58	1
3	Cod	51	1
3	Cod	65	1
3	Cod	68	1
3	Cod	64	1
3	Cod	64	1
3	Cod	53	1
3	Cod	63	1
3	Cod	57	1
3	Cod	40	1
3	Cod	57	1
3	Toad Crab		23
4	Cod	61	1
4	Cod	56	1
4	Cod	55	1
4	Cod	50	1
4	Cod	62	1
4	Cod	71	1
4	Cod	50	1
4	Cod	54	1
4	Cod	94	1
4	Cod	67	1
4	Cod	59	1
4	Cod	68	1
4	Cod	58	1
4	Cod	68	1
4	Cod	63	1
4	Cod	66	1
4	Cod	39	1
4	Cod	51	1
4	Cod	60	1
4	Cod	58	1
4	Cod	56	1
4	Cod	49	1
4	Cod	41	1
4	Cod	65	1
4	Toad Crab		8
5	Cod	58	1
5	Cod	63	1
5	Cod	89	1
5	Cod	66	1
5	Cod	64	1
5	Cod	66	1
5	Cod	72	1
5	Cod	53	1
5	Cod	52	1
5	Cod	63	1
5	Cod	57	1
5	Cod	59	1
5	Cod	65	1
5	Cod	87	1
5	Cod	87	1
5	Cod	53	1
5	Cod	67	1
5	Cod	64	1
5	Cod	45	1
5	Cod	50	1
5	Cod	62	1
5	Cod	62	1
5	Cod	64	1
5	Cod	67	1
5	Cod	37	1
5	Cod	45	1
5	Cod	52	1
5	Cod	50	1
5	Cod	49	1
5	Toad Crab		6
6	Cod	46	1
6	Cod	66	1
6	Cod	61	1
6	Cod	65	1
6	Cod	59	1
6	Cod	55	1
6	Cod	64	1
6	Cod	58	1
6	Cod	63	1
6	Cod	61	1
6	Cod	64	1
6	Cod	44	1
6	Cod	39	1
6	Cod	48	1
6	Cod	71	1
6	Cod	44	1
6	Cod	62	1
6	Cod	68	1
6	Cod	58	1
6	Cod	79	1
6	Cod	58	1
6	Cod	56	1
6	Cod	57	1
6	Cod	69	1
6	Cod	50	1
6	Cod	69	1
6	Cod	72	1
6	Cod	72	1
6	Cod	57	1
6	Cod	60	1
6	Cod	60	1
6	Cod	62	1
6	Cod	57	1
6	Cod	55	1
6	Cod	56	1
6	Cod	67	1
6	Cod	54	1
6	Cod	52	1
6	Cod	52	1
6	Cod	61	1
6	Cod	56	1
6	Cod	59	1
6	Cod	54	1
6	Cod	57	1
6	Cod	52	1
7	Cod	77	1
7	Cod	62	1
7	Cod	79	1
7	Cod	46	1
7	Cod	56	1
7	Cod	58	1
7	Cod	57	1
7	Cod	49	1
7	Cod	61	1
7	Cod	56	1
7	Cod	60	1
8	Cod	45	1
8	Cod	65	1
8	Cod	57	1
8	Cod	48	1
8	Cod	68	1
8	Cod	70	1
8	Cod	68	1
8	Cod	51	1
8	Cod	71	1
8	Cod	54	1
8	Cod	52	1
8	Cod	58	1
8	Cod	68	1
8	Cod	64	1
8	Cod	54	1
8	Cod	58	1
8	Cod	54	1
8	Cod	57	1
8	Cod	52	1
8	Cod	65	1
8	Cod	65	1
8	Cod	63	1
8	Cod	62	1
8	Cod	56	1
8	Cod	91	1
8	Cod	54	1
8	Cod	66	1
8	Cod	53	1
8	Cod	55	1
8	Cod	54	1
8	Cod	47	1
8	Cod	45	1
8	Cod	49	1
8	Cod	54	1
8	Cod	57	1
8	Cod	52	1
8	Cod	56	1
8	Toad Crab		14
9	Cod	68	1
9	Cod	70	1
9	Cod	45	1
9	Cod	45	1
9	Cod	69	1
9	Cod	60	1
9	Cod	55	1
9	Cod	73	1
9	Cod	58	1
9	Cod	61	1
9	Cod	63	1
9	Cod	57	1
9	Cod	59	1
9	Cod	55	1
9	Cod	69	1
9	Cod	61	1
9	Cod	43	1
9	Cod	72	1
9	Cod	75	1
9	Cod	74	1
9	Cod	58	1
9	Cod	62	1
9	Cod	59	1
9	Cod	77	1
9	Cod	71	1
9	Cod	58	1
9	Cod	58	1
9	Cod	44	1
9	Cod	44	1
9	Cod	60	1
9	Cod	52	1
9	Cod	70	1
9	Toad Crab		6
10	Cod	53	1
10	Cod	68	1
10	Cod	62	1
10	Cod	61	1
10	Cod	55	1
10	Cod	60	1
10	Cod	52	1
10	Cod	61	1
10	Cod	57	1
10	Cod	65	1
10	Cod	60	1
10	Cod	48	1
10	Cod	59	1
10	Cod	59	1
10	Cod	58	1
10	Cod	64	1
10	Cod	49	1
10	Cod	53	1
10	Cod	61	1
10	Cod	60	1
10	Cod	58	1
10	Cod	63	1
10	Cod	41	1
10	Toad Crab		17
11	Cod	84	1
11	Cod	69	1
11	Cod	62	1
11	Cod	63	1
11	Cod	67	1
11	Cod	57	1
11	Cod	58	1
11	Cod	65	1
11	Cod	74	1
11	Cod	60	1
11	Cod	58	1
11	Cod	80	1
11	Cod	70	1
11	Cod	67	1
11	Cod	64	1
11	Cod	56	1
11	Cod	68	1
11	Cod	51	1
11	Cod	52	1
11	Cod	69	1
11	Cod	73	1
11	Cod	61	1
11	Cod	63	1
11	Cod	58	1
11	Cod	57	1
11	Cod	52	1
11	Cod	46	1
11	Cod	43	1
11	Toad Crab		8
12	Cod	65	1
12	Cod	72	1
12	Cod	68	1
12	Cod	70	1
12	Cod	47	1
12	Cod	63	1
12	Cod	53	1
12	Cod	39	1
12	Toad Crab		7
13	Cod	74	1
13	Cod	68	1
14	Cod	67	1
14	Cod	80	1
14	Cod	65	1
14	Cod	70	1
14	Cod	62	1
14	Cod	67	1
14	Cod	48	1
14	Cod	82	1
14	Cod	50	1
14	Cod	69	1
14	Cod	39	1
14	Cod	60	1
14	Cod	50	1
14	Cod	57	1
14	Cod	51	1
14	Cod	59	1
14	Cod	47	1
14	Cod	55	1
14	Cod	66	1
14	Cod	57	1
16	Cod	81	1
16	Cod	81	1
16	Cod	64	1
16	Cod	90	1
16	Cod	56	1
16	Cod	51	1
16	Cod	59	1
16	Cod	69	1
16	Cod	68	1
16	Cod	42	1
16	Cod	53	1
17	Toad Crab		1
17	Cod	68	1
17	Cod	48	1
17	Cod	49	1
17	Cod	44	1
17	Cod	50	1
17	Cod	48	1
17	Cod	40	1
17	Cod	55	1
17	Cod	59	1
17	Cod	58	1
17	Cod	54	1
18	Cod	53	1
18	Cod	61	1
18	Cod	48	1
18	Cod	55	1
18	Cod	54	1
18	Cod	52	1
18	Cod	60	1
18	Cod	59	1
18	Cod	60	1
18	Cod	58	1
18	Cod	55	1
18	Cod	60	1
18	Cod	61	1
18	Cod	57	1
18	Cod	46	1
18	Cod	49	1
18	Cod	64	1
18	Cod	83	1
18	Cod	45	1
18	Cod	46	1
18	Cod	54	1
18	Cod	62	1
18	Cod	64	1
18	Cod	60	1
18	Cod	54	1
18	Cod	62	1
18	Cod	55	1
18	Cod	53	1
18	Cod	55	1
18	Cod	56	1
18	Cod	56	1
18	Cod	49	1
19	Cod	54	1
19	Cod	63	1
19	Cod	64	1
19	Cod	45	1
19	Cod	40	1
19	Cod	40	1
19	Cod	44	1
19	Cod	59	1
19	Cod	65	1
19	Cod	46	1
19	Cod	46	1
19	Cod	63	1
19	Cod	62	1
19	Cod	53	1
19	Cod	62	1
19	Toad Crab		2
20	Cod	48	1
20	Cod	44	1
20	Cod	47	1
20	Cod	40	1
20	Cod	39	1
20	Sculpin	36	1
21	Cod	43	1
21	Cod	46	1
21	Cod	44	1
21	Cod	46	1
21	Rock Cod	56	1
21	Sculpin	38	1
22	Cod	66	1
22	Cod	64	1
22	Cod	46	1
23	Cod		0
24	Cod	49	1
24	Cod	66	1
24	Cod	50	1
24	Cod	48	1
24	Cod	55	1
24	Cod	59	1
24	Cod	53	1
24	Cod	49	1
24	Cod	55	1
24	Cod	47	1
24	Cod	45	1
24	Cod	49	1
24	Cod	46	1
24	Toad Crab		1
25	Cod	56	1
25	Cod	58	1
25	Cod	58	1
25	Cod	48	1
25	Cod	71	1
25	Cod	68	1
25	Cod	63	1
25	Cod	61	1
25	Cod	46	1
25	Cod	41	1
25	Cod	45	1
26	Cod	66	1
26	Cod	52	1
26	Cod	59	1
26	Cod	56	1
26	Toad Crab		2
15	Cod	71	1
27	Cod	60	1
27	Cod	67	1
27	Cod	57	1
27	Cod	53	1
27	Cod	57	1
27	Cod	61	1
27	Cod	70	1
27	Cod	65	1
27	Cod	54	1
27	Cod	53	1
27	Cod	70	1
27	Cod	49	1
27	Cod	50	1
27	Cod	53	1
27	Cod	53	1
27	Cod	47	1
27	Cod	64	1
27	Cod	54	1
27	Cod	50	1
27	Cod	51	1
27	Cod	48	1
27	Cod	50	1
27	Cod	48	1
27	Cod	44	1
27	Cod	46	1
27	Cod	44	1
27	Cod	50	1
27	Cod	44	1
27	Cod	45	1
27	Cod	46	1
27	Cod	45	1
27	Cod	44	1
27	Cod	49	1
27	Cod	46	1
27	Cod	46	1
27	Toad Crab		11
27	Rock Cod	41	1
28	Cod	68	1
28	Cod	61	1
28	Cod	68	1
28	Cod	78	1
28	Cod	78	1
28	Cod	74	1
28	Cod	64	1
28	Cod	62	1
28	Cod	62	1
28	Cod	62	1
28	Cod	63	1
28	Cod	49	1
28	Cod	59	1
28	Cod	55	1
28	Cod	50	1
28	Cod	53	1
28	Cod	49	1
28	Cod	45	1
28	Cod	49	1
28	Cod	48	1
28	Cod	49	1
28	Cod	47	1
28	Cod	46	1
28	Cod	46	1
28	Rock Cod	51	1
28	Rock Cod	46	1
28	Toad Crab		1
29	Cod	92	1
29	Cod	72	1
29	Cod	55	1
29	Cod	65	1
29	Cod	81	1
29	Cod	84	1
29	Cod	64	1
29	Cod	67	1
29	Cod	56	1
29	Cod	59	1
29	Cod	50	1
29	Cod	67	1
29	Cod	83	1
29	Cod	57	1
29	Cod	53	1
29	Cod	54	1
29	Cod	63	1
29	Cod	52	1
29	Cod	63	1
29	Cod	58	1
29	Cod	57	1
29	Cod	58	1
29	Cod	44	1
29	Cod	57	1
29	Cod	47	1
29	Cod	43	1
29	Cod	55	1
29	Cod	46	1
29	Cod	48	1
29	Rock Cod	44	1
30	Cod		0	FAILED ATTEMPT - Rip
31	Cod	41	1
31	Cod	66	1
31	Cod	43	1
31	Cod	40	1
31	Cod	50	1
31	Cod	61	1
31	Cod	67	1
31	Cod	83	1
31	Cod	61	1
31	Cod	76	1
31	Cod	63	1
31	Cod	67	1
31	Cod	48	1
31	Cod	58	1
31	Cod	63	1
31	Cod	63	1
31	Cod	71	1
31	Toad Crab		6
32	Cod	36	1
32	Cod	46	1
32	Cod	36	1
32	Cod	36	1
32	Cod	46	1
32	Cod	46	1
32	Cod	48	1
32	Cod	38	1
32	Cod	35	1
32	Cod	37	1
32	Cod	80	1
32	Cod	67	1
32	Cod	85	1
32	Cod	66	1
32	Cod	63	1
32	Cod	58	1
32	Cod	67	1
32	Cod	63	1
32	Cod	47	1
32	Cod	60	1
32	Cod	56	1
32	Cod	58	1
32	Cod	75	1
32	Cod	52	1
32	Cod	59	1
32	Cod	63	1
32	Cod	41	1
32	Cod	57	1
32	Cod	67	1
32	Cod	45	1
32	Cod	74	1
32	Cod	57	1
32	Cod	62	1
32	Cod	61	1
32	Cod	55	1
32	Cod	59	1
32	Cod	65	1
32	Cod	45	1
32	Cod	61	1
32	Toad Crab		8
33	Toad Crab		10
33	Cod	39	1
33	Cod	44	1
33	Cod	36	1
33	Cod	46	1
33	Cod	43	1
33	Cod	55	1
33	Cod	69	1
33	Cod	76	1
33	Cod	57	1
33	Cod	59	1
33	Cod	80	1
33	Cod	54	1
33	Cod	54	1
33	Cod	65	1
33	Cod	88	1
33	Cod	64	1
33	Cod	55	1
33	Cod	59	1
33	Cod	63	1
33	Cod	73	1
33	Cod	60	1
33	Cod	73	1
33	Cod	82	1
33	Cod	69	1
33	Cod	73	1
33	Cod	56	1
33	Cod	51	1
34	Cod	39	1
34	Cod	49	1
34	Cod	34	1
34	Cod	41	1
34	Cod	74	1
34	Cod	67	1
34	Cod	58	1
34	Cod	70	1
34	Cod	74	1
34	Cod	62	1
34	Cod	90	1
34	Cod	66	1
34	Cod	64	1
34	Cod	62	1
34	Cod	59	1
34	Cod	48	1
34	Cod	60	1
34	Cod	67	1
34	Cod	67	1
34	Cod	81	1
34	Cod	61	1
34	Cod	60	1
34	Cod	59	1
34	Cod	63	1
34	Cod	60	1
34	Toad Crab		7
35	Toad Crab		16
35	Cod	42	1
35	Cod	36	1
35	Cod	38	1
35	Cod	39	1
35	Cod	44	1
35	Cod	42	1
35	Cod	37	1
35	Cod	46	1
35	Cod	43	1
35	Cod	64	1
35	Cod	68	1
35	Cod	75	1
35	Cod	54	1
35	Cod	60	1
35	Cod	59	1
35	Cod	69	1
35	Cod	53	1
35	Cod	52	1
35	Cod	50	1
35	Cod	57	1
35	Cod	55	1
35	Cod	58	1
35	Cod	50	1
35	Cod	52	1
35	Cod	56	1
35	Cod	58	1
35	Cod	59	1
35	Cod	75	1
36	Cod	35	1
36	Cod	37	1
36	Cod	39	1
36	Cod	40	1
36	Cod	41	1
36	Cod	40	1
36	Cod	64	1
36	Cod	44	1
36	Cod	57	1
36	Cod	61	1
36	Cod	70	1
36	Cod	61	1
36	Cod	51	1
36	Cod	52	1
36	Cod	50	1
36	Cod	48	1
36	Cod	52	1
36	Cod	47	1
36	Cod	46	1
36	Cod	50	1
36	Toad Crab		12
36	Welk		2
37	Toad Crab		16
37	Cod	62	1
37	Cod	85	1
37	Cod	60	1
37	Cod	63	1
37	Cod	52	1
37	Cod	61	1
37	Cod	56	1
37	Cod	52	1
37	Cod	85	1
37	Cod	72	1
37	Cod	62	1
37	Cod	66	1
37	Cod	69	1
37	Cod	79	1
37	Cod	37	1
37	Cod	80	1
37	Cod	62	1
37	Cod	57	1
37	Cod	60	1
37	Cod	52	1
37	Cod	61	1
37	Cod	70	1
37	Cod	58	1
37	Cod	80	1
37	Cod	16	1
37	Cod	71	1
37	Cod	47	1
37	Cod	59	1
37	Cod	56	1
37	Cod	60	1
37	Cod	56	1
37	Cod	52	1
38	Cod	68	1
38	Cod	50	1
38	Cod	87	1
38	Cod	72	1
38	Cod	65	1
38	Cod	84	1
38	Cod	43	1
38	Cod	59	1
38	Cod	46	1
38	Cod	68	1
38	Cod	39	1
38	Cod	82	1
38	Cod	44	1
38	Cod	43	1
38	Cod	43	1
38	Cod	58	1
38	Cod	49	1
38	Cod	63	1
38	Cod	35	1
38	Cod	65	1
38	Cod	31	1
38	Cod	64	1
38	Cod	48	1
38	Cod	58	1
38	Cod	46	1
38	Cod	60	1
38	Cod	47	1
38	Cod	56	1
38	Cod	48	1
38	Cod	40	1
38	Welk		2
38	Toad Crab		7
39	Toad Crab		6
39	Welk		1
39	Cod	43	1
39	Cod	62	1
39	Cod	37	1
39	Cod	62	1
39	Cod	89	1
39	Cod	55	1
39	Cod	77	1
39	Cod	63	1
39	Cod	62	1
39	Cod	58	1
39	Cod	57	1
39	Cod	73	1
39	Cod	58	1
39	Cod	62	1
39	Cod	63	1
39	Cod	57	1
39	Cod	62	1
39	Cod	69	1
39	Cod	68	1
39	Cod	66	1
39	Cod	74	1
40	Cod	52	1
40	Cod	49	1
40	Cod	46	1
40	Cod	65	1
40	Cod	72	1
40	Cod	75	1
40	Cod	66	1
40	Cod	63	1
40	Toad Crab		2
41	Toad Crab		8
41	Cod	59	1
41	Cod	82	1
41	Cod	61	1
41	Cod	64	1
41	Cod	65	1
41	Cod	68	1
41	Cod	52	1
41	Cod	80	1
41	Cod	66	1
41	Cod	60	1
41	Cod	72	1
41	Cod	72	1
41	Cod	83	1
41	Cod	71	1
41	Cod	70	1
41	Cod	62	1
41	Cod	50	1
41	Cod	64	1
41	Cod	59	1
41	Cod	65	1
41	Cod	59	1
41	Cod	73	1
41	Cod	70	1
41	Cod	70	1
42	Cod	40	1
42	Cod	46	1
42	Cod	50	1
42	Cod	51	1
42	Cod	57	1
42	Cod	80	1
42	Cod	72	1
43	Cod	73	1
43	Cod	57	1
43	Cod	59	1
43	Cod	65	1
43	Cod	61	1
43	Cod	66	1
43	Cod	44	1
43	Cod	86	1
43	Cod	36	1
43	Cod	54	1
43	Cod	58	1
43	Cod	65	1
43	Cod	63	1
43	Cod	56	1
43	Cod	53	1
43	Cod	53	1
43	Cod	75	1
43	Cod	79	1
43	Cod	65	1
43	Toad Crab		6
44	Cod	50	1
44	Cod	59	1
44	Cod	44	1
44	Cod	47	1
44	Cod	50	1
44	Cod	48	1
44	Cod	54	1
44	Cod	52	1
44	Cod	60	1
44	Cod	66	1
46	Cod	50	1
46	Cod	41	1
46	Cod	46	1
46	Cod	51	1
46	Cod	57	1
46	Cod	62	1
46	Toad Crab		2
46	Rock Cod	40	1
46	Sculpin	32	1
58	Cod	47	1
58	Cod	72	1
58	Cod	53	1
58	Cod	69	1
58	Cod	44	1
58	Cod	63	1
58	Cod	45	1
58	Cod	48	1
58	Cod	49	1
58	Cod	61	1
58	Cod	46	1
58	Cod	64	1
58	Cod	49	1
58	Cod	69	1
58	Cod	47	1
58	Cod	65	1
58	Cod	46	1
58	Cod	47	1
58	Cod	41	1
58	Cod	64	1
58	Cod	44	1
58	Cod	50	1
58	Cod	49	1
58	Cod	44	1
58	Cod	48	1
58	Cod	52	1
58	Cod	41	1
58	Cod	66	1
58	Cod	42	1
58	Cod	61	1
58	Cod	60	1
58	Cod	65	1
58	Cod	64	1
58	Cod	49	1
58	Cod	53	1
58	Cod	65	1
58	Cod	43	1
58	Cod	45	1
58	Cod	64	1
58	Cod	50	1
58	Rock Cod	43	1
58	Rock Cod	49	1
58	Toad Crab		1
59	Rock Cod	37	1
59	Cod	50	1
59	Cod	45	1
59	Cod	49	1
59	Cod	50	1
59	Cod	44	1
59	Cod	65	1
59	Cod	45	1
59	Cod	46	1
59	Cod	63	1
59	Cod	61	1
59	Cod	46	1
59	Cod	40	1
59	Cod	63	1
59	Cod	61	1
59	Cod	46	1
59	Cod	40	1
59	Cod	60	1
59	Cod	61	1
59	Cod	50	1
59	Cod	51	1
59	Cod	54	1
59	Cod	59	1
59	Cod	50	1
59	Cod	42	1
59	Cod	48	1
59	Cod	46	1
59	Cod	38	1
45	Cod	43	1
45	Cod	44	1
45	Rock Cod	52	1
45	Rock Cod	37	1
45	Sculpin	36	1
45	Sculpin	33	1
45	Sculpin	34	1
45	Sculpin	29	1
45	Toad Crab		2
47	Cod	67	1
47	Cod	56	1
47	Cod	67	1
47	Cod	47	1
47	Cod	68	1
47	Cod	49	1
47	Cod	44	1
47	Cod	76	1
47	Cod	66	1
47	Cod	53	1
50	Cod	40	1
50	Cod	34	1
51	Cod	41	1
51	Cod	47	1
51	Cod	49	1
51	Cod	47	1
51	Cod	46	1
51	Cod	44	1
51	Cod	50	1
51	Cod	49	1
51	Cod	50	1
51	Cod	52	1
51	Cod	58	1
51	Cod	55	1
51	Cod	44	1
51	Cod	43	1
51	Cod	46	1
51	Cod	47	1
51	Cod	49	1
51	Cod	46	1
51	Cod	42	1
51	Cod	61	1
51	Cod	70	1
51	Cod	60	1
51	Rock Cod	44	1
52	Cod	33	1
52	Cod	40	1
52	Cod	46	1
52	Cod	50	1
52	Cod	44	1
52	Cod	44	1
52	Cod	43	1
52	Cod	44	1
52	Cod	63	1
52	Cod	53	1
52	Cod	63	1
52	Cod	61	1
52	Cod	62	1
52	Cod	36	1
52	Cod	49	1
52	Cod	47	1
52	Cod	53	1
52	Cod	60	1
52	Cod	70	1
52	Cod	68	1
52	Cod	55	1
52	Cod	50	1
52	Cod	50	1
52	Cod	78	1
52	Cod	58	1
52	Cod	54	1
52	Cod	65	1
52	Cod	56	1
52	Cod	54	1
52	Cod	80	1
52	Toad Crab		2
53	Cod	56	1
53	Cod	46	1
53	Cod	53	1
53	Cod	49	1
53	Cod	46	1
53	Cod	44	1
53	Cod	49	1
53	Cod	64	1
53	Cod	70	1
53	Cod	59	1
53	Cod	55	1
53	Cod	56	1
53	Cod	56	1
53	Cod	61	1
53	Cod	68	1
53	Cod	80	1
53	Cod	75	1
53	Cod	69	1
53	Cod	70	1
53	Cod	62	1
53	Cod	55	1
53	Cod	71	1
53	Cod	64	1
53	Cod	51	1
53	Cod	64	1
53	Cod	54	1
54	Cod	57	1
54	Cod	72	1
54	Cod	63	1
54	Cod	59	1
54	Cod	71	1
54	Cod	82	1
54	Cod	54	1
54	Cod	81	1
54	Cod	66	1
54	Cod	63	1
54	Cod	67	1
54	Cod	63	1
54	Cod	60	1
54	Cod	60	1
54	Cod	56	1
54	Cod	59	1
54	Cod	60	1
54	Cod	65	1
54	Cod	59	1
54	Cod	63	1
54	Cod	77	1
54	Cod	62	1
54	Toad Crab		5
55	Cod	50	1
55	Cod	70	1
55	Cod	61	1
55	Cod	60	1
55	Cod	56	1
55	Cod	72	1
55	Cod	46	1
55	Cod	45	1
55	Cod	63	1
55	Cod	60	1
55	Cod	64	1
55	Cod	63	1
55	Cod	57	1
55	Cod	47	1
55	Cod	69	1
55	Cod	62	1
55	Cod	71	1
55	Cod	50	1
55	Cod	69	1
54	Eel Pout	60	1
55	Toad Crab		2
56	Cod	71	1
56	Cod	70	1
56	Cod	59	1
56	Cod	62	1
56	Cod	71	1
56	Cod	60	1
56	Cod	73	1
56	Cod	65	1
56	Cod	90	1
56	Cod	70	1
56	Cod	68	1
56	Cod	79	1
56	Cod	50	1
56	Cod	62	1
56	Cod	45	1
56	Cod	49	1
56	Cod	51	1
56	Cod	49	1
56	Cod	45	1
56	Cod	63	1
56	Cod	50	1
56	Cod	61	1
56	Cod	46	1
56	Cod	70	1
56	Cod	53	1
56	Cod	49	1
56	Cod	63	1
56	Cod	72	1
56	Cod	66	1
56	Cod	54	1
56	Cod	60	1
56	Cod	53	1
56	Cod	60	1
56	Cod	57	1
56	Cod	67	1
56	Cod	84	1
57	Cod	65	1
57	Cod	71	1
57	Cod	90	1
57	Cod	69	1
57	Cod	74	1
57	Cod	63	1
57	Cod	65	1
57	Cod	71	1
57	Cod	67	1
57	Cod	73	1
57	Cod	80	1
57	Cod	75	1
57	Cod	73	1
57	Cod	73	1
57	Cod	66	1
57	Cod	70	1
57	Cod	64	1
57	Cod	67	1
57	Cod	80	1
57	Cod	62	1
57	Cod	74	1
57	Sculpin	40	1
60	Cod	43	1
60	Cod	52	1
60	Cod	41	1
60	Cod	49	1
60	Cod	42	1
60	Cod	58	1
60	Cod	40	1
60	Cod	50	1
60	Cod	43	1
60	Cod	60	1
60	Cod	49	1
60	Cod	68	1
60	Cod	51	1
60	Cod	53	1
60	Cod	46	1
60	Cod	59	1
60	Cod	35	1
60	Cod	38	1
60	Cod	39	1
60	Cod	37	1
60	Cod	45	1
60	Cod	38	1
60	Cod	45	1
60	Cod	42	1
60	Cod	45	1
60	Cod	42	1
60	Cod	46	1
60	Cod	43	1
60	Cod	43	1
60	Cod	44	1
60	Cod	40	1
60	Cod	40	1
60	Cod	37	1
60	Cod	41	1
60	Cod	38	1
60	Cod	35	1
60	Cod	57	1
60	Cod	79	1
60	Cod	67	1
60	Cod	56	1
60	Toad Crab		15
61	Toad Crab		3
61	Cod	39	1
61	Cod	44	1
61	Cod	44	1
61	Cod	43	1
61	Cod	40	1
61	Cod	45	1
61	Cod	39	1
61	Cod	37	1
61	Cod	48	1
61	Cod	42	1
61	Cod	33	1
61	Cod	50	1
61	Cod	50	1
61	Cod	50	1
61	Cod	65	1
61	Cod	57	1
61	Cod	68	1
61	Cod	71	1
61	Cod	33	1
62	Cod	34	1
62	Cod	42	1
62	Cod	40	1
62	Cod	65	1
62	Cod	78	1
62	Cod	71	1
62	Cod	76	1
62	Cod	78	1
62	Cod	65	1
62	Cod	63	1
62	Cod	78	1
62	Cod	56	1
62	Cod	54	1
62	Cod	59	1
62	Cod	58	1
62	Toad Crab		19
63	Toad Crab		27
63	Sculpin	27	1
63	Cod	49	1
63	Cod	53	1
63	Cod	42	1
63	Cod	68	1
63	Cod	35	1
63	Cod	71	1
63	Cod	54	1
63	Cod	42	1
63	Cod	44	1
63	Cod	66	1
63	Cod	36	1
63	Cod	64	1
63	Cod	50	1
63	Cod	71	1
63	Cod	45	1
63	Cod	69	1
63	Cod	49	1
63	Cod	88	1
63	Cod	45	1
63	Cod	63	1
63	Cod	37	1
63	Cod	80	1
63	Cod	36	1
63	Cod	76	1
63	Cod	33	1
63	Cod	67	1
63	Cod	39	1
63	Cod	73	1
63	Cod	48	1
63	Cod	60	1
63	Cod	47	1
63	Cod	50	1
63	Cod	39	1
63	Cod	67	1
63	Cod	41	1
63	Cod	57	1
63	Cod	56	1
63	Cod	57	1
63	Cod	41	1
63	Cod	61	1
63	Cod	44	1
63	Cod	70	1
63	Cod	38	1
63	Cod	54	1
63	Cod	33	1
63	Cod	54	1
63	Sculpin	27	1
63	Toad Crab		27
64	Toad Crab		18
64	Cod	42	1
64	Cod	55	1
64	Cod	73	1
64	Cod	92	1
64	Cod	58	1
64	Cod	71	1
64	Cod	59	1
64	Cod	67	1
64	Cod	85	1
64	Cod	59	1
64	Cod	63	1
64	Cod	63	1
64	Cod	57	1
64	Cod	82	1
64	Cod	47	1
64	Cod	58	1
65	Cod	53	1
65	Cod	50	1
65	Cod	51	1
65	Cod	60	1
65	Cod	65	1
65	Cod	75	1
65	Cod	67	1
65	Cod	61	1
65	Cod	73	1
65	Cod	57	1
65	Cod	63	1
65	Cod	56	1
65	Cod	62	1
65	Cod	61	1
65	Toad Crab		23
66	Toad Crab		12
66	Sculpin	26	1
66	Cod	46	1
66	Cod	40	1
66	Cod	38	1
66	Cod	41	1
66	Cod	72	1
66	Cod	79	1
66	Cod	48	1
66	Cod	62	1
66	Cod	50	1
66	Cod	50	1
66	Cod	59	1
66	Cod	65	1
66	Cod	57	1
66	Cod	50	1
66	Cod	62	1
66	Cod	86	1
67	Cod	38	1
67	Cod	35	1
67	Cod	45	1
67	Cod	54	1
67	Cod	83	1
67	Cod	69	1
67	Cod	64	1
67	Cod	63	1
67	Cod	60	1
67	Cod	62	1
67	Cod	72	1
67	Cod	47	1
67	Cod	39	1
67	Cod	50	1
67	Cod	36	1
67	Cod	52	1
67	Cod	54	1
67	Cod	58	1
67	Toad Crab		9
68	Toad Crab		26
68	Sculpin	31	1
68	Cod	40	1
68	Cod	67	1
68	Cod	37	1
68	Cod	76	1
68	Cod	37	1
68	Cod	59	1
68	Cod	36	1
68	Cod	60	1
68	Cod	40	1
68	Cod	76	1
68	Cod	32	1
68	Cod	35	1
68	Cod	61	1
68	Cod	66	1
68	Cod	39	1
68	Cod	62	1
68	Cod	37	1
68	Cod	59	1
68	Cod	46	1
68	Cod	48	1
68	Cod	41	1
68	Cod	43	1
68	Cod	41	1
68	Cod	50	1
68	Cod	65	1
68	Cod	55	1
68	Cod	55	1
68	Cod	65	1
68	Cod	55	1
69	Cod	32	1
69	Cod	50	1
69	Cod	55	1
69	Cod	33	1
69	Cod	43	1
69	Cod	71	1
69	Cod	54	1
69	Cod	75	1
69	Cod	73	1
69	Cod	54	1
69	Cod	61	1
69	Cod	60	1
69	Cod	61	1
69	Cod	56	1
69	Cod	49	1
69	Cod	69	1
69	Cod	80	1
69	Cod	86	1
69	Cod	57	1
69	Cod	50	1
69	Cod	65	1
69	Cod	70	1
69	Toad Crab		8
70	Toad Crab		7
70	Cod	43	1
70	Cod	64	1
70	Cod	44	1
70	Cod	64	1
70	Cod	48	1
70	Cod	63	1
70	Cod	49	1
70	Cod	72	1
70	Cod	47	1
70	Cod	54	1
70	Cod	57	1
70	Cod	62	1
70	Cod	60	1
70	Cod	59	1
70	Cod	74	1
70	Cod	58	1
70	Cod	62	1
70	Cod	74	1
70	Cod	63	1
70	Cod	60	1
70	Cod	59	1
70	Cod	72	1
70	Cod	52	1
70	Cod	66	1
70	Cod	66	1
70	Cod	74	1
70	Cod	65	1
70	Cod	55	1
70	Cod	54	1
71	Cod	50	1
71	Cod	45	1
71	Cod	39	1
71	Cod	45	1
71	Cod	44	1
71	Cod	37	1
71	Cod	51	1
71	Cod	45	1
71	Cod	44	1
71	Cod	58	1
71	Cod	58	1
71	Cod	58	1
71	Cod	50	1
71	Cod	48	1
71	Cod	80	1
71	Cod	58	1
71	Cod	41	1
71	Cod	71	1
71	Cod	47	1
71	Cod	63	1
71	Cod	41	1
71	Cod	84	1
71	Cod	41	1
71	Cod	52	1
71	Cod	34	1
71	Cod	46	1
71	Cod	61	1
71	Cod	48	1
71	Cod	50	1
71	Cod	71	1
71	Cod	54	1
71	Cod	57	1
71	Cod	62	1
71	Cod	67	1
71	Cod	62	1
71	Cod	60	1
71	Cod	67	1
71	Cod	50	1
71	Cod	40	1
71	Cod	51	1
71	Cod	45	1
71	Toad Crab		20
72	Toad Crab		3
72	Cod	46	1
72	Cod	60	1
72	Cod	49	1
72	Cod	57	1
72	Cod	48	1
72	Cod	57	1
72	Cod	61	1
72	Cod	80	1
72	Cod	47	1
72	Cod	63	1
72	Cod	61	1
72	Cod	58	1
72	Cod	50	1
72	Cod	61	1
72	Cod	60	1
72	Cod	58	1
72	Cod	70	1
72	Cod	64	1
72	Cod	62	1
72	Cod	63	1
72	Cod	53	1
72	Cod	62	1
72	Cod	57	1
72	Cod	57	1
72	Cod	59	1
73	Toad Crab		4
73	Sculpin	37	1
73	Cod	105	1
74	Cod	50	1
74	Cod	48	1
74	Cod	50	1
74	Cod	51	1
74	Cod	55	1
74	Cod	71	1
74	Cod	64	1
74	Cod	62	1
74	Cod	62	1
74	Cod	65	1
74	Cod	60	1
74	Cod	66	1
74	Cod	60	1
74	Cod	53	1
74	Cod	64	1
74	Toad Crab		3
75	Cod	54	1
75	Cod	75	1
75	Cod	49	1
75	Cod	61	1
75	Cod	53	1
75	Cod	52	1
75	Cod	50	1
75	Cod	50	1
75	Cod	60	1
75	Cod	58	1
75	Cod	49	1
75	Cod	47	1
75	Cod	55	1
75	Cod	50	1
75	Cod	52	1
75	Cod	52	1
75	Cod	56	1
75	Cod	58	1
75	Cod	61	1
75	Cod	80	1
75	Cod	95	1
75	Cod	72	1
75	Cod	67	1
75	Cod	56	1
75	Cod	70	1
75	Rock Cod	50	1
75	Toad Crab		3
76	Toad Crab		1
76	Rock Cod	43	1
76	Rock Cod	55	1
76	Rock Cod	47	1
76	Rock Cod	48	1
76	Rock Cod	42	1
76	Cod	43	1
76	Cod	58	1
76	Cod	48	1
76	Cod	61	1
76	Cod	41	1
76	Cod	62	1
76	Cod	43	1
76	Cod	67	1
76	Cod	43	1
76	Cod	74	1
76	Cod	49	1
76	Cod	57	1
76	Cod	50	1
76	Cod	48	1
76	Cod	46	1
76	Cod	44	1
76	Cod	45	1
76	Cod	50	1
76	Cod	50	1
76	Cod	46	1
76	Cod	42	1
76	Cod	56	1
76	Cod	53	1
76	Cod	43	1
76	Cod	48	1
76	Cod	58	1
76	Cod	60	1
76	Cod	49	1
76	Cod	46	1
76	Cod	62	1
77	Cod	59	1
77	Cod	66	1
77	Cod	74	1
78	Cod	45	1
78	Cod	49	1
78	Cod	46	1
78	Cod	47	1
78	Cod	50	1
78	Cod	48	1
78	Cod	43	1
78	Cod	59	1
78	Cod	47	1
78	Cod	55	1
78	Cod	55	1
78	Cod	64	1
78	Cod	82	1
78	Cod	69	1
78	Cod	73	1
78	Cod	76	1
78	Cod	57	1
78	Cod	70	1
78	Cod	63	1
80	Cod	42	1
80	Cod	56	1
80	Cod	52	1
80	Cod	59	1
80	Cod	68	1
80	Cod	73	1
80	Cod	59	1
80	Cod	77	1
80	Cod	59	1
80	Cod	59	1
80	Cod	59	1
80	Cod	53	1
80	Cod	47	1
80	Cod	64	1
80	Cod	70	1
80	Cod	69	1
80	Cod	48	1
80	Cod	69	1
80	Cod	41	1
80	Cod	66	1
80	Cod	62	1
80	Cod	61	1
80	Cod	62	1
80	Cod	64	1
80	Cod	76	1
80	Cod	83	1
80	Cod	65	1
80	Cod	81	1
80	Cod	57	1
81	Cod	54	1
81	Cod	67	1
81	Cod	67	1
81	Cod	46	1
81	Cod	54	1
81	Cod	55	1
81	Cod	65	1
81	Cod	63	1
81	Cod	62	1
81	Cod	70	1
81	Cod	56	1
81	Cod	61	1
81	Cod	87	1
81	Cod	100	1
81	Cod	65	1
81	Cod	66	1
81	Cod	79	1
81	Cod	67	1
81	Cod	66	1
81	Cod	61	1
81	Cod	60	1
81	Cod	68	1
81	Cod	61	1
82	Cod	45	1
82	Cod	59	1
82	Cod	46	1
82	Cod	73	1
82	Cod	44	1
82	Cod	65	1
82	Cod	56	1
82	Cod	56	1
82	Cod	63	1
82	Cod	79	1
82	Cod	50	1
82	Cod	60	1
82	Cod	45	1
82	Cod	66	1
82	Cod	43	1
82	Cod	63	1
82	Cod	62	1
82	Cod	69	1
82	Cod	60	1
82	Cod	90	1
82	Cod	65	1
82	Cod	60	1
82	Cod	62	1
82	Cod	56	1
82	Cod	55	1
82	Cod	80	1
82	Cod	73	1
82	Cod	59	1
82	Cod	64	1
82	Cod	60	1
82	Cod	64	1
83	Toad Crab		1
83	Cod	63	1
84	Toad Crab		2
84	Rock Cod	48	1
84	Cod	50	1
84	Cod	60	1
84	Cod	44	1
84	Cod	57	1
84	Cod	52	1
84	Cod	54	1
84	Cod	58	1
84	Cod	63	1
84	Cod	51	1
84	Cod	64	1
84	Cod	51	1
84	Cod	59	1
84	Cod	44	1
84	Cod	59	1
84	Cod	60	1
84	Cod	68	1
84	Cod	67	1
84	Cod	80	1
84	Cod	66	1
84	Cod	79	1
84	Cod	60	1
84	Cod	65	1
84	Cod	54	1
84	Cod	60	1
84	Cod	61	1
84	Cod	70	1
84	Cod	50	1
84	Cod	61	1
84	Cod	65	1
84	Cod	71	1
85	Cod	49	1
85	Cod	63	1
85	Cod	62	1
85	Cod	50	1
85	Cod	84	1
85	Cod	76	1
85	Cod	58	1
85	Cod	56	1
85	Cod	83	1
85	Cod	63	1
85	Cod	65	1
86	Toad Crab		1
86	Cod	44	1
86	Cod	45	1
86	Cod	44	1
86	Cod	50	1
86	Cod	61	1
86	Cod	78	1
87	Toad Crab		3
87	Cod	73	1
87	Cod	75	1
87	Cod	59	1
87	Cod	45	1
88	Rock Cod	52	1
88	Toad Crab		3
88	Cod	57	1
88	Cod	70	1
88	Cod	43	1
88	Cod	44	1
88	Cod	48	1
88	Cod	64	1
88	Cod	50	1
88	Cod	47	1
88	Cod	50	1
88	Cod	47	1
88	Cod	57	1
88	Cod	67	1
88	Cod	51	1
91	Toad Crab		25
91	Cod	50	1
91	Cod	30	1
91	Cod	57	1
91	Cod	38	1
91	Cod	50	1
91	Cod	62	1
91	Cod	49	1
91	Cod	43	1
91	Cod	48	1
91	Cod	51	1
91	Cod	53	1
91	Cod	56	1
91	Cod	84	1
91	Cod	51	1
91	Cod	70	1
91	Cod	58	1
91	Cod	60	1
91	Cod	57	1
91	Cod	57	1
91	Cod	72	1
91	Cod	55	1
91	Cod	65	1
92	Toad Crab		4
92	Cod	45	1
92	Cod	61	1
92	Cod	59	1
92	Cod	58	1
92	Cod	65	1
92	Cod	54	1
92	Cod	59	1
92	Cod	64	1
92	Cod	83	1
92	Cod	65	1
92	Cod	69	1
92	Cod	68	1
92	Cod	69	1
92	Cod	51	1
92	Cod	48	1
92	Cod	57	1
92	Cod	56	1
92	Cod	59	1
92	Cod	76	1
92	Cod	61	1
92	Cod	63	1
92	Cod	64	1
92	Cod	68	1
92	Cod	52	1
92	Cod	55	1
92	Cod	58	1
92	Cod	53	1
92	Cod	53	1
92	Cod	58	1
92	Cod	57	1
92	Cod	53	1
92	Cod	66	1
92	Cod	44	1
92	Cod	76	1
92	Cod	59	1
92	Cod	65	1
92	Cod	58	1
92	Cod	69	1
92	Cod	65	1
92	Cod	66	1
92	Cod	48	1
92	Cod	66	1
92	Cod	48	1
92	Cod	70	1
92	Cod	50	1
92	Cod	67	1
93	Cod	48	1
93	Cod	57	1
93	Cod	68	1
93	Cod	75	1
93	Cod	60	1
93	Cod	59	1
94	Toad Crab		15
94	Cod	53	1
94	Cod	52	1
94	Cod	59	1
94	Cod	82	1
94	Cod	67	1
94	Cod	63	1
94	Cod	76	1
94	Cod	52	1
94	Cod	55	1
94	Cod	68	1
94	Cod	62	1
94	Cod	62	1
94	Cod	73	1
94	Cod	53	1
94	Cod	75	1
94	Cod	62	1
94	Cod	63	1
94	Cod	55	1
94	Cod	60	1
94	Cod	74	1
94	Cod	65	1
94	Cod	60	1
94	Cod	59	1
94	Cod	74	1
94	Cod	66	1
94	Cod	50	1
95	Cod	45	1
95	Cod	65	1
95	Cod	49	1
95	Cod	43	1
95	Cod	47	1
95	Cod	58	1
95	Cod	43	1
95	Cod	61	1
95	Cod	42	1
95	Cod	60	1
95	Cod	46	1
95	Cod	60	1
95	Cod	39	1
95	Cod	64	1
95	Cod	48	1
95	Cod	65	1
95	Cod	32	1
95	Cod	59	1
95	Cod	44	1
95	Cod	64	1
95	Cod	43	1
95	Cod	75	1
95	Cod	46	1
95	Cod	57	1
95	Cod	38	1
95	Cod	58	1
95	Cod	52	1
95	Cod	78	1
95	Cod	47	1
95	Cod	68	1
95	Cod	56	1
95	Cod	64	1
95	Cod	67	1
95	Cod	50	1
95	Cod	45	1
95	Cod	59	1
95	Cod	67	1
95	Toad Crab		16
96	Toad Crab		14
96	Cod	30	1
96	Cod	36	1
96	Cod	39	1
96	Cod	44	1
96	Cod	37	1
96	Cod	45	1
96	Cod	44	1
96	Cod	41	1
96	Cod	40	1
96	Cod	50	1
96	Cod	50	1
96	Cod	40	1
96	Cod	51	1
96	Cod	65	1
96	Cod	74	1
96	Cod	64	1
96	Cod	68	1
96	Cod	69	1
96	Cod	54	1
96	Cod	67	1
97	Cod	49	1
97	Cod	43	1
97	Cod	46	1
97	Cod	46	1
97	Cod	49	1
97	Cod	52	1
97	Cod	50	1
97	Cod	49	1
97	Cod	57	1
97	Cod	59	1
97	Cod	52	1
97	Cod	65	1
97	Cod	61	1
97	Cod	60	1
97	Cod	57	1
97	Cod	65	1
97	Cod	72	1
97	Cod	80	1
97	Cod	90	1
97	Cod	65	1
97	Cod	56	1
97	Cod	73	1
97	Cod	75	1
97	Cod	57	1
97	Cod	62	1
97	Cod	53	1
97	Cod	57	1
97	Cod	60	1
97	Cod	65	1
97	Cod	64	1
97	Cod	61	1
97	Cod	67	1
97	Cod	64	1
97	Cod	63	1
97	Cod	51	1
97	Cod	77	1
97	Cod	50	1
97	Cod	50	1
97	Cod	55	1
97	Cod	50	1
97	Cod	61	1
97	Cod	50	1
[truncated: 811 more rows]

## Sheet: Pot metadata
Variable name	Description	Possible values (if blank, it's obvious)
FleetID
PotID
PotNum	The NUMBER of the pot - given by the value on the balloon for NFLD pots, or the POSITION in the fleet for NOR pots
DSTAttachedYN	Does this pot have DST tag attached?	Y or N
PotType	NFLD or NOR
LatDegIn
LatMinSecIn
LongDeg
LongMinSec
TimeIn
DateIn
SeaStateIn
CloudIn
WeatherIn
DepthIn
LatDegOut
LatMinSecOut
LongDegOut
LongMinSecOut
TimeOut
DateOut
SeaStateOut
CloudOut
WeatherOut
DepthOut
Notes

## Sheet: Attempt Durations
campotid	video	attempt	potattempt	sp	vidtime1	vidtime2	success	fail	pottype	notes
1	29	1	1	cod	2:08:00	2:10:00	0	1	NOR
1	29	2	2	cod	17:50:00	18:30:00	0	1	NOR
1	29	3	3	cod	19:31:00	19:38:00	0	1	NOR
1	29	4	4	cod	22:10:00	22:23:00	0	1	NOR
1	29	5	5	cod	22:30:00	22:59:00	0	1	NOR
1	29	6	6	cod	23:28:00	23:40:00	0	1	NOR
1	29	7	7	cod	1 day, 1:15:00	1 day, 1:27:00	1	0	NOR
1	30	8	8	cod	9:36:00	9:39:00	0	1	NOR
1	30	9	9	cod	11:57:00	12:06:00	0	1	NOR
1	30	10	10	cod	13:01:00	13:08:00	0	1	NOR
1	30	11	11	cod	1 day, 3:46:00	1 day, 4:05:00	1	0	NOR
1	31	12	12	cod	12:22:00	12:27:00	0	1	NOR
1	31	13	13	cod	12:31:00	12:35:00	0	1	NOR
1	31	14	14	cod	13:10:00	13:16:00	0	1	NOR
1	31	15	15	cod	19:40:00	19:52:00	0	1	NOR
1	31	16	16	cod	1 day, 2:55:00	1 day, 3:00:00	1	0	NOR
1	34	17	17	cod	5:38:00	5:46:00	0	1	NOR
1	34	18	18	cod	5:51:00	5:55:00	0	1	NOR
1	35	19	19	cod	23:26:00	23:38:00	0	1	NOR
1	36	20	20	cod	3:51:00	4:00:00	0	1	NOR
1	36	21	21	cod	21:46:00	21:54:00	0	1	NOR
1	36	22	22	cod	1 day, 1:36:00	1 day, 1:50:00	0	1	NOR
1	36	23	23	cod	1 day, 4:23:00	1 day, 4:35:00	0	1	NOR
1	66	24	24	cod	18:00:00	18:49:00	1	0	NOR
1	66	25	25	cod	19:57:00	20:03:00	0	1	NOR
1	66	26	26	cod	20:50:00	21:10:00	0	1	NOR
1	66	27	27	cod	1 day, 0:49:00	1 day, 1:19:00	1	0	NOR
1	67	28	28	cod	0:42:00	1:50:00	1	0	NOR
1	67	29	29	cod	4:20:00	4:35:00	1	0	NOR
1	67	30	30	cod	15:07:00	15:15:00	0	1	NOR
1	67	31	31	cod	15:21:00	15:35:00	1	0	NOR
1	67	32	32	cod	22:10:00	22:32:00	0	1	NOR
1	67	33	33	cod	22:35:00	23:14:00	1	0	NOR
1	67	34	34	cod	1 day, 2:55:00	1 day, 3:20:00	1	0	NOR
1	67	35	35	cod	1 day, 4:33:00	1 day, 5:02:00	1	0	NOR
2	71	36	1	cod	13:29:00	14:36:00	0	1	NOR
2	72	37	2	cod	6:41:00	6:57:00	0	1	NOR
2	72	38	3	cod	7:14:00	7:31:00	0	1	NOR
2	72	39	4	tc	7:41:00	9:20:00	1	0	NOR
2	72	40	5	cod	7:48:00	7:57:00	0	1	NOR
2	72	41	6	cod	9:11:00	9:33:00	0	1	NOR
2	72	42	7	cod	11:45:00	11:53:00	0	1	NOR
2	72	43	8	cod	12:07:00	13:38:00	1	0	NOR
2	72	44	9	tc	13:39:00	15:40:00	1	0	NOR
2	72	45	10	cod	13:45:00	14:03:00	0	1	NOR
2	72	46	11	cod	14:12:00	14:30:00	0	1	NOR
2	72	47	12	cod	14:46:00	15:17:00	0	1	NOR
2	72	48	13	cod	16:50:00	17:03:00	1	0	NOR
2	72	49	14	cod	18:07:00	18:34:00	0	1	NOR
2	72	50	15	cod	19:47:00	20:46:00	1	0	NOR
2	72	51	16	tc	20:53:00	21:16:00	1	0	NOR
2	72	52	17	cod	20:53:00	21:06:00	1	0	NOR
2	72	53	18	cod	22:50:00	22:58:00	0	1	NOR
2	72	54	19	cod	1 day, 4:51:00	1 day, 5:34:00	0	1	NOR
2	73	55	20	cod	2:45:00	2:55:00	1	0	NOR
2	73	56	21	cod	7:45:00	8:19:00	0	1	NOR
2	73	57	22	cod	8:57:00	9:13:00	0	1	NOR
2	73	58	23	cod	8:59:00	9:26:00	0	1	NOR
2	73	59	24	cod	9:20:00	9:40:00	0	1	NOR
2	73	60	25	cod	11:20:00	11:33:00	0	1	NOR
2	73	61	26	cod	13:08:00	13:19:00	0	1	NOR
2	73	62	27	cod	16:14:00	16:21:00	1	0	NOR
2	73	63	28	cod	17:32:00	18:00:00	0	1	NOR
2	73	64	29	cod	19:21:00	19:30:00	0	1	NOR
2	73	65	30	cod	19:36:00	19:46:00	0	1	NOR
2	73	66	31	cod	19:37:00	19:48:00	1	0	NOR
2	73	67	32	cod	19:47:00	20:08:00	0	1	NOR
2	74	68	33	cod	1:43:00	2:06:00	0	1	NOR
2	74	69	34	cod	2:40:00	2:52:00	0	1	NOR
2	74	70	35	cod	3:00:00	3:20:00	1	0	NOR
2	74	71	36	cod	3:02:00	3:31:00	0	1	NOR
2	75	72	37	cod	3:20:00	3:27:00	0	1	NOR
2	75	73	38	cod	3:30:00	3:42:00	1	0	NOR
2	75	74	39	cod	4:04:00	4:13:00	1	0	NOR
2	75	75	40	cod	6:29:00	6:37:00	0	1	NOR
2	75	76	41	cod	9:20:00	10:00:00	1	0	NOR
2	75	77	42	cod	16:46:00	16:54:00	0	1	NOR
2	75	78	43	cod	17:47:00	18:03:00	0	1	NOR
2	75	79	44	cod	20:22:00	20:29:00	0	1	NOR
2	75	80	45	cod	21:25:00	21:33:00	0	1	NOR
2	75	81	46	cod	1 day, 1:33:00	1 day, 2:49:00	0	1	NOR
2	76	82	47	cod	3:07:00	4:30:00	1	0	NOR
2	76	83	48	cod	6:01:00	6:10:00	0	1	NOR
2	76	84	49	cod	7:02:00	7:25:00	0	1	NOR
2	76	85	50	cod	11:12:00	12:12:00	1	0	NOR
2	76	86	51	cod	14:14:00	14:20:00	0	1	NOR
2	76	87	52	cod	14:30:00	15:05:00	0	1	NOR
2	76	88	53	cod	15:26:00	15:52:00	0	1	NOR
2	76	89	54	cod	16:27:00	16:45:00	0	1	NOR
2	76	90	55	cod	17:35:00	17:52:00	0	1	NOR
2	76	91	56	cod	19:25:00	19:33:00	1	0	NOR
2	76	92	57	cod	22:10:00	23:13:00	0	1	NOR
2	77	93	58	cod	9:59:00	10:02:00	0	1	NOR
2	77	94	59	cod	21:01:00	21:18:00	1	0	NOR
2	78	95	60	cod	13:53:00	13:57:00	1	0	NOR
2	82	96	61	cod	1:03:00	1:14:00	1	0	NOR
2	83	97	62	cod	0:48:00	1:05:00	0	1	NOR
2	83	98	63	cod	1:14:00	1:42:00	0	1	NOR
2	83	99	64	cod	1:55:00	2:10:00	0	1	NOR
2	83	100	65	cod	2:45:00	3:57:00	0	1	NOR
2	83	101	66	cod	5:21:00	5:37:00	0	1	NOR
2	83	102	67	cod	7:30:00	7:42:00	0	1	NOR
2	83	103	68	cod	10:32:00	10:45:00	1	0	NOR
2	84	104	69	cod	1:58:00	2:09:00	1	0	NOR
2	85	105	70	cod	10:41:00	13:20:00	0	1	NOR
2	121	106	71	cod	1 day, 2:27:00	1 day, 2:46:00	1	0	NOR
2	121	107	72	cod	1 day, 5:53:00	1 day, 6:15:00	0	1	NOR	Between 2 Videos
3	134	108	1	cod	19:11:00	20:48:00	0	0	NOR
3	134	109	2	cod	21:07:00	21:20:00	0	0	NOR
3	134	110	3	tc	21:11:00	1 day, 0:14:00	1	0	NOR
3	134	111	4	tc	21:30:00	1 day, 2:29:00	1	0	NOR
3	135	112	5	cod	0:50:00	1:18:00	0	1	NOR
3	135	113	6	cod	1:29:00	1:59:00	0	1	NOR
3	135	114	7	cod	3:51:00	3:58:00	0	1	NOR
3	135	115	8	cod	4:11:00	4:18:00	0	1	NOR
3	135	116	9	cod	4:41:00	4:43:00	0	1	NOR
3	135	117	10	cod	8:01:00	8:04:00	0	1	NOR
3	137	118	11	cod	4:54:00	4:57:00	1	0	NOR
3	168	119	12	cod	1 day, 5:46:00	1 day, 5:51:00	1	0	NOR
3	171	120	13	cod	11:31:00	11:35:00	1	0	NOR
3	173	121	14	cod	0:56:00	0:59:00	0	1	NOR
3	174	122	15	cod	5:05:00	5:21:00	0	1	NOR
3	174	123	16	cod	12:47:00	12:56:00	0	1	NOR
3	174	124	17	cod	13:11:00	13:17:00	0	1	NOR
3	174	125	18	cod	15:07:00	15:12:00	0	1	NOR
3	174	126	19	cod	15:45:00	15:50:00	0	1	NOR
3	174	127	20	sculpin	17:43:00	18:51:00	0	1	NOR
3	175	128	21	cod	12:23:00	12:35:00	0	0	NOR
3	175	129	22	cod	12:40:00	13:23:00	0	0	NOR
3	175	130	23	cod	12:50:00	12:55:00	0	0	NOR
3	175	131	24	cod	13:08:00	13:16:00	0	0	NOR
3	175	132	25	cod	13:28:00	13:55:00	0	0	NOR
3	175	133	26	cod	14:01:00	14:11:00	0	0	NOR
3	175	134	27	cod	14:23:00	14:26:00	0	0	NOR
3	175	135	28	cod	14:27:00	14:32:00	0	0	NOR
3	175	136	29	cod	14:37:00	14:50:00	0	0	NOR
3	175	137	30	cod	14:53:00	15:00:00	0	0	NOR
3	175	138	31	cod	15:21:00	15:28:00	0	0	NOR
3	175	139	32	cod	15:31:00	15:38:00	0	0	NOR
3	175	140	33	cod	16:52:00	17:03:00	0	0	NOR
3	175	141	34	cod	17:15:00	17:24:00	0	0	NOR
3	175	142	35	cod	17:43:00	17:50:00	0	0	NOR
3	175	143	36	cod	19:02:00	19:13:00	0	0	NOR
3	175	144	37	cod	21:08:00	21:11:00	0	0	NOR
3	175	145	38	cod	1 day, 0:31:00	1 day, 1:17:00	1	0	NOR
3	175	146	39	cod	1 day, 0:48:00	1 day, 0:56:00	0	0	NOR
3	175	147	40	cod	1 day, 2:57:00	1 day, 3:01:00	0	0	NOR
3	175	148	41	cod	1 day, 3:02:00	1 day, 3:04:00	0	0	NOR
3	175	149	42	cod	1 day, 5:17:00	1 day, 5:25:00	0	0	NOR
3	175	150	43	cod	1 day, 5:40:00	1 day, 5:49:00	1	0	NOR
3	176	151	44	cod	14:02:00	14:21:00	0	1	NOR
3	176	152	45	cod	18:21:00	18:31:00	1	0	NOR
3	176	153	46	cod	1 day, 4:31:00	1 day, 4:38:00	0	1	NOR
3	176	154	47	cod	1 day, 4:31:00	1 day, 4:37:00	0	1	NOR
3	176	155	48	cod	1 day, 5:01:00	1 day, 5:08:00	0	1	NOR
3	177	156	49	cod	4:29:00	4:35:00	1	0	NOR
3	177	157	50	cod	17:15:00	17:19:00	0	1	NOR
7	349	158	1	cod	6:20:00	6:24:00	1	0	NL
7	349	159	2	cod	8:40:00	8:42:00	0	1	NL
7	349	160	3	cod	10:36:00	10:45:00	0	1	NL
7	349	161	4	cod	10:50:00	11:08:00	0	1	NL
7	349	162	5	cod	11:03:00	11:11:00	0	1	NL
7	349	163	6	cod	11:16:00	11:24:00	0	1	NL
7	349	164	7	cod	11:18:00	11:25:00	1	0	NL
7	349	165	8	cod	11:26:00	11:36:00	0	1	NL
7	349	166	9	cod	12:06:00	12:14:00	0	1	NL
7	349	167	10	cod	12:24:00	12:29:00	0	1	NL
7	350	168	11	cod	6:07:00	6:18:00	0	1	NL
7	350	169	12	cod	6:26:00	6:45:00	0	1	NL
7	350	170	13	cod	6:34:00	6:59:00	0	1	NL
7	350	171	14	cod	8:18:00	8:30:00	0	1	NL
7	351	172	15	cod	8:03:00	8:17:00	0	1	NL
7	351	173	16	cod	8:05:00	8:17:00	0	1	NL
7	351	174	17	cod	8:18:00	8:27:00	0	1	NL
7	351	175	18	cod	8:30:00	8:38:00	0	1	NL
7	351	176	19	cod	16:34:00	16:40:00	1	0	NL
7	351	177	20	cod	16:38:00	16:47:00	0	1	NL
8	409	178	1	cod	5:03:00	5:20:00	0	1	NL
8	409	179	2	cod	5:51:00	6:08:00	0	1	NL
9	449	180	1	cod	4:32:00	4:44:00	1	0	NL
9	450	181	2	cod	7:59:00	8:16:00	1	0	NL
9	450	182	3	cod	12:48:00	12:53:00	1	0	NL
9	452	183	4	cod	7:15:00	7:29:00	0	1	NL
9	452	184	5	cod	8:02:00	8:14:00	0	1	NL
9	453	185	6	cod	0:17:00	0:28:00	0	1	NL
9	453	186	7	cod	0:39:00	1:05:00	0	1	NL
9	453	187	8	cod	4:17:00	4:27:00	0	1	NL
10	492	188	1	cod	1 day, 1:32:00	1 day, 1:50:00	0	1	NL
10	493	189	2	tc	0:48:00	1:29:00	0	1	NL
10	493	190	3	tc	3:05:00	14:15:00	0	1	NL
10	493	191	4	cod	3:56:00	4:03:00	0	1	NL
10	493	192	5	cod	4:48:00	5:10:00	0	1	NL
10	493	193	6	cod	8:04:00	8:16:00	0	1	NL
10	493	194	7	cod	14:25:00	14:36:00	0	1	NL
10	493	195	8	cod	14:39:00	14:50:00	0	1	NL
10	493	196	9	tc	16:55:00	4 days, 3:25:00	0	1	NL	Across 4 videos
10	497	197	10	cod	8:44:00	8:54:00	0	1	NL
10	499	198	11	cod	12:26:00	12:57:00	0	1	NL	lots of non-entry because of triggers/toad crab blocking
10	499	199	12	cod	13:19:00	13:39:00	0	1	NL
10	499	200	13	cod	16:53:00	16:59:00	0	1	NL
10	499	201	14	cod	18:17:00	18:49:00	0	1	NL
10	499	202	15	cod	18:43:00	19:00:00	0	1	NL
10	499	203	16	cod	20:43:00	20:55:00	0	1	NL
10	499	204	17	cod	21:01:00	21:17:00	0	1	NL
10	499	205	18	cod	22:30:00	23:08:00	0	1	NL
10	499	206	19	cod	22:30:00	23:08:00	0	1	NL
5	230	207	1	cod	4:47:00	5:00:00	0	1	NOR
5	230	208	2	cod	4:57:00	5:09:00	0	1	NOR
5	230	209	3	cod	6:26:00	6:35:00	0	1	NOR
5	230	210	4	cod	6:57:00	7:09:00	0	1	NOR
5	230	211	5	cod	8:46:00	9:04:00	0	1	NOR
5	230	212	6	cod	10:03:00	10:22:00	0	1	NOR
5	230	213	7	cod	10:07:00	10:10:00	1	0	NOR
5	230	214	8	cod	11:01:00	11:07:00	1	0	NOR
5	230	215	9	cod	11:30:00	11:34:00	0	1	NOR
5	230	216	10	cod	12:53:00	13:02:00	0	1	NOR
5	230	217	11	cod	13:25:00	13:39:00	0	1	NOR
5	230	218	12	cod	13:34:00	13:51:00	1	0	NOR
5	230	219	13	cod	14:16:00	14:21:00	0	1	NOR
5	230	220	14	cod	14:16:00	14:41:00	0	1	NOR
5	230	221	15	cod	15:29:00	15:43:00	0	1	NOR
5	230	222	16	cod	18:18:00	18:27:00	0	1	NOR
5	230	223	17	cod	18:52:00	19:02:00	0	1	NOR
5	230	224	18	cod	22:46:00	22:51:00	1	0	NOR
5	230	225	19	cod	22:53:00	23:11:00	1	0	NOR
5	230	226	20	cod	23:08:00	23:10:00	0	1	NOR
5	231	227	21	cod	4:52:00	5:20:00	0	1	NOR
5	231	228	22	cod	5:07:00	5:21:00	1	0	NOR
5	231	229	23	cod	5:39:00	6:17:00	1	0	NOR
5	231	230	24	cod	5:40:00	5:48:00	0	1	NOR
5	231	231	25	cod	5:44:00	5:48:00	0	1	NOR
5	231	232	26	cod	6:52:00	6:57:00	1	0	NOR
5	231	233	27	cod	6:57:00	7:39:00	1	0	NOR
5	231	234	28	cod	7:42:00	7:48:00	0	1	NOR
5	231	235	29	cod	8:05:00	8:24:00	0	1	NOR
5	231	236	30	cod	8:48:00	9:00:00	0	1	NOR
5	231	237	31	cod	9:14:00	9:40:00	0	1	NOR
5	231	238	32	cod	9:34:00	9:37:00	0	1	NOR
5	231	239	33	cod	9:39:00	9:51:00	1	0	NOR
5	231	240	34	cod	9:59:00	10:08:00	0	1	NOR
5	231	241	35	cod	10:05:00	10:14:00	0	1	NOR
5	231	242	36	cod	10:18:00	10:37:00	0	1	NOR
5	231	243	37	cod	11:47:00	12:06:00	0	1	NOR
5	231	244	38	cod	12:33:00	12:44:00	0	1	NOR
5	231	245	39	cod	12:35:00	12:41:00	0	1	NOR
5	231	246	40	cod	14:32:00	14:44:00	0	1	NOR
5	231	247	41	cod	15:07:00	15:12:00	0	1	NOR
5	231	248	42	cod	17:38:00	18:08:00	1	0	NOR
5	231	249	43	cod	17:42:00	18:01:00	0	1	NOR
5	231	250	44	cod	18:13:00	18:18:00	0	1	NOR
5	231	251	45	cod	18:26:00	18:53:00	1	0	NOR
5	231	252	46	cod	19:18:00	20:04:00	0	1	NOR
5	231	253	47	cod	19:53:00	20:00:00	1	0	NOR
5	231	254	48	cod	20:23:00	20:39:00	0	1	NOR
5	231	255	49	cod	21:31:00	21:34:00	0	1	NOR
5	231	256	50	cod	21:38:00	21:46:00	0	1	NOR
5	231	257	51	cod	22:45:00	22:55:00	0	1	NOR
5	231	258	52	cod	23:10:00	23:25:00	0	1	NOR
5	231	259	53	cod	23:16:00	23:25:00	1	0	NOR
5	231	260	54	cod	1 day, 0:37:00	1 day, 0:46:00	0	1	NOR
5	231	261	55	cod	1 day, 1:37:00	1 day, 1:42:00	0	1	NOR
5	231	262	56	cod	1 day, 1:50:00	1 day, 2:09:00	1	0	NOR
5	231	263	57	cod	1 day, 4:05:00	1 day, 4:15:00	0	1	NOR
5	231	264	58	cod	1 day, 4:53:00	1 day, 5:04:00	1	0	NOR
5	231	265	59	cod	1 day, 5:12:00	1 day, 5:20:00	0	1	NOR
5	232	266	60	cod	0:08:00	0:21:00	1	0	NOR
5	232	267	61	cod	4:06:00	4:40:00	0	1	NOR
5	232	268	62	cod	5:32:00	5:38:00	0	1	NOR
5	232	269	63	cod	6:33:00	6:35:00	0	1	NOR
5	232	270	64	cod	10:35:00	11:01:00	1	0	NOR
5	232	271	65	cod	14:35:00	15:18:00	0	1	NOR
5	232	272	66	cod	15:18:00	16:34:00	0	1	NOR
5	232	273	67	cod	16:39:00	17:01:00	1	0	NOR
5	232	274	68	cod	16:50:00	17:10:00	1	0	NOR
5	232	275	69	cod	16:52:00	17:00:00	0	1	NOR
5	232	276	70	cod	17:19:00	17:23:00	0	1	NOR
5	232	277	71	cod	17:24:00	17:28:00	0	1	NOR
5	232	278	72	cod	17:39:00	17:59:00	0	1	NOR
5	232	279	73	cod	17:58:00	18:07:00	0	1	NOR
5	232	280	74	cod	18:13:00	19:30:00	1	0	NOR
5	232	281	75	cod	21:45:00	21:53:00	0	1	NOR
5	232	282	76	cod	23:02:00	23:23:00	0	1	NOR
5	232	283	77	cod	1 day, 4:12:00	1 day, 4:52:00	0	1	NOR
5	233	284	78	cod	3:40:00	3:55:00	1	0	NOR
5	233	285	79	cod	7:55:00	8:06:00	1	0	NOR
5	233	286	80	cod	21:31:00	21:49:00	0	1	NOR
5	233	287	81	cod	22:04:00	22:22:00	1	0	NOR
5	233	288	82	cod	1 day, 1:50:00	1 day, 2:07:00	0	1	NOR
5	233	289	83	cod	1 day, 5:15:00	1 day, 5:20:00	0	1	NOR
5	234	290	84	cod	0:58:00	1:18:00	1	0	NOR
5	234	291	85	cod	3:24:00	3:33:00	1	0	NOR
5	234	292	86	cod	4:46:00	4:54:00	1	0	NOR
5	234	293	87	cod	8:39:00	8:45:00	0	1	NOR
5	235	294	88	cod	3:44:00	4:01:00	0	1	NOR
5	235	295	89	cod	4:05:00	4:12:00	0	1	NOR
5	235	296	90	cod	7:03:00	7:11:00	0	1	NOR
5	235	297	91	cod	7:06:00	7:59:00	0	1	NOR
5	235	298	92	cod	7:43:00	7:51:00	0	1	NOR
5	236	299	93	cod	1:21:00	1:29:00	0	1	NOR
5	236	300	94	cod	1:44:00	2:00:00	0	1	NOR
5	236	301	95	cod	1:59:00	2:16:00	0	1	NOR
5	236	302	96	cod	4:28:00	4:56:00	0	1	NOR
5	236	303	97	cod	9:39:00	10:04:00	0	1	NOR
5	236	304	98	cod	10:16:00	10:24:00	0	1	NOR
5	236	305	99	cod	7:40:00	10:21:00	0	1	NOR
5	236	306	100	cod	10:32:00	10:38:00	0	1	NOR
5	236	307	101	cod	11:54:00	12:00:00	0	1	NOR
5	236	308	102	cod	14:47:00	14:54:00	0	1	NOR
5	236	309	103	cod	15:26:00	15:30:00	0	1	NOR
5	236	310	104	cod	17:25:00	17:59:00	0	1	NOR
5	236	311	105	cod	20:14:00	20:40:00	1	0	NOR
5	236	312	106	cod	23:16:00	23:28:00	0	1	NOR
5	236	313	107	cod	23:32:00	23:49:00	0	1	NOR
5	236	314	108	cod	23:58:00	1 day, 0:03:00	0	1	NOR
5	237	315	109	cod	13:21:00	13:29:00	0	1	NOR
5	237	316	110	cod	13:35:00	13:45:00	0	1	NOR
5	237	317	111	cod	17:20:00	17:24:00	0	1	NOR
5	237	318	112	cod	19:39:00	20:03:00	0	1	NOR
5	237	319	113	cod	19:39:00	20:49:00	0	1	NOR
5	237	320	114	cod	22:59:00	1 day, 0:02:00	0	1	NOR
5	237	321	115	cod	1 day, 0:12:00	1 day, 0:56:00	0	1	NOR
5	237	322	116	cod	1 day, 0:52:00	1 day, 1:01:00	1	0	NOR
5	237	323	117	cod	1 day, 3:12:00	1 day, 3:50:00	0	1	NOR
5	237	324	118	cod	1 day, 3:23:00	1 day, 3:33:00	0	1	NOR
5	237	325	119	cod	1 day, 3:44:00	1 day, 4:02:00	0	1	NOR
5	238	326	120	cod	12:50:00	12:57:00	0	1	NOR
5	238	327	121	cod	22:46:00	23:13:00	0	1	NOR
5	238	328	122	cod	22:48:00	1 day, 1:34:00	1	0	NOR
5	238	329	123	cod	1 day, 2:38:00	1 day, 2:50:00	0	0	NOR
5	238	330	124	cod	1 day, 3:03:00	1 day, 3:28:00	0	0	NOR
5	238	331	125	cod	1 day, 5:40:00	1 day, 5:49:00	0	0	NOR
5	267	332	126	cod	20:31:00	21:27:00	0	1	NOR
5	267	333	127	cod	22:28:00	22:47:00	0	1	NOR
5	267	334	128	cod	1 day, 4:05:00	1 day, 4:13:00	0	1	NOR
5	268	335	129	cod	6:49:00	7:01:00	0	1	NOR
5	269	336	130	cod	1 day, 4:55:00	1 day, 5:03:00	1	0	NOR
5	269	337	131	cod	1 day, 5:38:00	1 day, 5:41:00	1	0	NOR
5	270	338	132	cod	2:24:00	2:30:00	1	0	NOR
5	270	339	133	cod	2:32:00	2:40:00	1	0	NOR
5	270	340	134	cod	5:54:00	6:03:00	0	1	NOR
5	270	341	135	cod	8:45:00	9:55:00	0	1	NOR
5	270	342	136	cod	20:39:00	21:19:00	0	1	NOR
5	270	343	137	cod	1 day, 1:25:00	1 day, 2:59:00	1	0	NOR
5	271	344	138	cod	0:21:00	0:59:00	0	1	NOR
5	272	345	139	cod	6:10:00	6:23:00	1	0	NOR
5	274	346	140	cod	13:32:00	14:04:00	1	0	NOR
5	275	347	141	cod	0:12:00	0:23:00	1	0	NOR
5	275	348	142	cod	3:26:00	3:43:00	1	0	NOR

## Sheet: Video Data 2
date	time	elapsed	counter	campotid	file	waterdir	species	approach	1	2	3	4	5	6	7	8	attempt	L/U	R/D	success	fail	exit
19/08/2015	15:15:00	0:00:00	0:00:00	1	29																	0	Start
19/08/2015	15:15:30	0:30:00	0:30:00	1	29	6	cod	0	0	0	0	0	0	0	0	0	0	0	0	0	0	0
19/08/2015	15:16:00	1:00:00	1:00:00	1	29	6	cod	0	0	0	0	0	0	0	0	0	0	0	0	0	0	0
19/08/2015	15:16:30	1:30:00	1:30:00	1	29	6	cod	0	0	0	0	0	0	0	0	0	0	0	0	0	0	0
19/08/2015	15:17:00	2:00:00	2:00:00	1	29	6	cod	0	0	0	0	0	0	0	0	0	0	0	0	0	0	0
19/08/2015	15:17:30	2:30:00	2:30:00	1	29	6	cod	1	0	0	0	0	1	0	0	0	1	0	1	0	1	0
19/08/2015	15:18:00	3:00:00	3:00:00	1	29	6	cod	0	0	0	0	0	0	0	0	0	0	0	0	0	0	0
19/08/2015	15:18:30	3:30:00	3:30:00	1	29	6	cod	0	0	0	0	0	0	0	0	0	0	0	0	0	0	0
19/08/2015	15:19:00	4:00:00	4:00:00	1	29	6	cod	0	0	0	0	0	0	0	0	0	0	0	0	0	0	0
19/08/2015	15:19:30	4:30:00	4:30:00	1	29	6	cod	0	0	0	0	0	0	0	0	0	0	0	0	0	0	0
19/08/2015	15:20:00	5:00:00	5:00:00	1	29	6	cod	0	0	0	0	0	0	0	0	0	0	0	0	0	0	0
19/08/2015	15:20:30	5:30:00	5:30:00	1	29	6	cod	0	0	0	0	0	0	0	0	0	0	0	0	0	0	0
19/08/2015	15:21:00	6:00:00	6:00:00	1	29	6	cod	0	0	0	0	0	0	0	0	0	0	0	0	0	0	0
19/08/2015	15:21:30	6:30:00	6:30:00	1	29	6	cod	0	0	0	0	0	0	0	0	0	0	0	0	0	0	0
19/08/2015	15:22:00	7:00:00	7:00:00	1	29	6	cod	0	0	0	0	0	0	0	0	0	0	0	0	0	0	0
19/08/2015	15:22:30	7:30:00	7:30:00	1	29	6	cod	0	0	0	0	0	0	0	0	0	0	0	0	0	0	0
19/08/2015	15:23:00	8:00:00	8:00:00	1	29	6	cod	0	0	0	0	0	0	0	0	0	0	0	0	0	0	0
19/08/2015	15:23:30	8:30:00	8:30:00	1	29	6	cod	0	0	0	0	0	0	0	0	0	0	0	0	0	0	0
19/08/2015	15:24:00	9:00:00	9:00:00	1	29	6	cod	0	0	0	0	0	0	0	0	0	0	0	0	0	0	0
19/08/2015	15:24:30	9:30:00	9:30:00	1	29	6	cod	0	0	0	0	0	0	0	0	0	0	0	0	0	0	0
19/08/2015	15:25:00	10:00:00	10:00:00	1	29	6	cod	0	0	0	0	0	0	0	0	0	0	0	0	0	0	0
19/08/2015	15:25:30	10:30:00	10:30:00	1	29	6	cod	0	0	0	0	0	0	0	0	0	0	0	0	0	0	0
19/08/2015	15:26:00	11:00:00	11:00:00	1	29	6	cod	0	0	0	0	0	0	0	0	0	0	0	0	0	0	0
19/08/2015	15:26:30	11:30:00	11:30:00	1	29	6	cod	0	0	0	0	0	0	0	0	0	0	0	0	0	0	0
19/08/2015	15:27:00	12:00:00	12:00:00	1	29	6	cod	0	0	0	0	0	0	0	0	0	0	0	0	0	0	0
19/08/2015	15:27:30	12:30:00	12:30:00	1	29	6	cod	0	0	0	0	0	0	0	0	0	0	0	0	0	0	0
19/08/2015	15:28:00	13:00:00	13:00:00	1	29	6	cod	0	0	0	0	0	0	0	0	0	0	0	0	0	0	0
19/08/2015	15:28:30	13:30:00	13:30:00	1	29	6	cod	0	0	0	0	0	0	0	0	0	0	0	0	0	0	0
19/08/2015	15:29:00	14:00:00	14:00:00	1	29	6	cod	0	0	0	0	0	0	0	0	0	0	0	0	0	0	0
19/08/2015	15:29:30	14:30:00	14:30:00	1	29	6	cod	0	0	0	0	0	0	0	0	0	0	0	0	0	0	0
19/08/2015	15:30:00	15:00:00	15:00:00	1	29	6	cod	0	0	0	0	0	0	0	0	0	0	0	0	0	0	0
19/08/2015	15:30:30	15:30:00	15:30:00	1	29	6	cod	0	0	0	0	0	0	0	0	0	0	0	0	0	0	0
19/08/2015	15:31:00	16:00:00	16:00:00	1	29	6	cod	3	0	1	2	0	0	0	0	0	0	0	0	0	0	0
19/08/2015	15:31:30	16:30:00	16:30:00	1	29	6	cod	3	0	3	0	0	0	0	0	0	0	0	0	0	0	0
19/08/2015	15:32:00	17:00:00	17:00:00	1	29	6	cod	1	0	0	0	0	0	1	0	0	0	0	0	0	0	0
19/08/2015	15:32:30	17:30:00	17:30:00	1	29	6	cod	0	0	0	0	0	0	0	0	0	0	0	0	0	0	0
19/08/2015	15:33:00	18:00:00	18:00:00	1	29	6	cod	3	0	1	0	0	2	0	0	0	1	0	1	0	0	0
19/08/2015	15:33:30	18:30:00	18:30:00	1	29	6	cod	0	0	0	0	0	0	0	0	0	0	0	0	0	1	0
19/08/2015	15:34:00	19:00:00	19:00:00	1	29	6	cod	1	0	0	0	0	1	0	0	0	0	0	0	0	0	0
19/08/2015	15:34:30	19:30:00	19:30:00	1	29	6	cod	0	0	0	0	0	0	0	0	0	0	0	0	0	0	0
19/08/2015	15:35:00	20:00:00	20:00:00	1	29	6	cod	0	0	0	0	0	0	0	0	0	1	0	1	0	1	0
19/08/2015	15:35:30	20:30:00	20:30:00	1	29	6	cod	0	0	0	0	0	0	0	0	0	0	0	0	0	0	0
19/08/2015	15:36:00	21:00:00	21:00:00	1	29	6	cod	2	0	0	0	1	1	0	0	0	0	0	0	0	0	0
19/08/2015	15:36:30	21:30:00	21:30:00	1	29	6	cod	0	0	0	0	0	0	0	0	0	0	0	0	0	0	0
19/08/2015	15:37:00	22:00:00	22:00:00	1	29	6	cod	1	0	0	0	0	1	0	0	0	0	0	0	0	0	0
19/08/2015	15:37:30	22:30:00	22:30:00	1	29	6	cod	0	0	0	0	0	0	0	0	0	2	0	2	0	1	0
19/08/2015	15:38:00	23:00:00	23:00:00	1	29	6	cod	0	0	0	0	0	0	0	0	0	0	0	0	0	1	0
19/08/2015	15:38:30	23:30:00	23:30:00	1	29	6	cod	0	0	0	0	0	0	0	0	0	1	0	1	0	0	0
19/08/2015	15:39:00	1 day, 0:00:00	1 day, 0:00:00	1	29	6	cod	0	0	0	0	0	0	0	0	0	0	0	0	0	1	0
19/08/2015	15:39:30	1 day, 0:30:00	1 day, 0:30:00	1	29	6	cod	0	0	0	0	0	0	0	0	0	0	0	0	0	0	0
19/08/2015	15:40:00	1 day, 1:00:00	1 day, 1:00:00	1	29	6	cod	0	0	0	0	0	0	0	0	0	0	0	0	0	0	0
19/08/2015	15:40:30	1 day, 1:30:00	1 day, 1:30:00	1	29	6	cod	0	0	0	0	0	0	0	0	0	1	0	1	1	0	0
19/08/2015	15:41:00	1 day, 2:00:00	1 day, 2:00:00	1	29	6	cod	0	0	0	0	0	0	0	0	0	0	0	0	0	0	0
19/08/2015	15:41:30	1 day, 2:30:00	1 day, 2:30:00	1	29	6	cod	0	0	0	0	0	0	0	0	0	0	0	0	0	0	0
19/08/2015	15:42:00	1 day, 3:00:00	1 day, 3:00:00	1	29	6	cod	0	0	0	0	0	0	0	0	0	0	0	0	0	0	0
19/08/2015	15:42:30	1 day, 3:30:00	1 day, 3:30:00	1	29	6	cod	0	0	0	0	0	0	0	0	0	0	0	0	0	0	0
19/08/2015	15:43:00	1 day, 4:00:00	1 day, 4:00:00	1	29	6	cod	0	0	0	0	0	0	0	0	0	0	0	0	0	0	0
19/08/2015	15:43:30	1 day, 4:30:00	1 day, 4:30:00	1	29	6	cod	0	0	0	0	0	0	0	0	0	0	0	0	0	0	0
19/08/2015	15:44:00	1 day, 5:00:00	1 day, 5:00:00	1	29	6	cod	0	0	0	0	0	0	0	0	0	0	0	0	0	0	0
19/08/2015	15:44:30	1 day, 5:30:00	1 day, 5:30:00	1	29	6	cod	0	0	0	0	0	0	0	0	0	0	0	0	0	0	0
19/08/2015	15:45:00	1 day, 6:00:00	1 day, 6:00:00	1	29	6	cod	0	0	0	0	0	0	0	0	0	0	0	0	0	0	0
19/08/2015	15:46:00	1 day, 7:00:00	1:00:00	1	30	6	cod	0	0	0	0	0	0	0	0	0	0	0	0	0	0	0
19/08/2015	15:47:00	1 day, 8:00:00	2:00:00	1	30	6	cod	2	0	0	0	0	0	1	1	0	0	0	0	0	0	0
19/08/2015	15:48:00	1 day, 9:00:00	3:00:00	1	30	6	cod	0	0	0	0	0	0	0	0	0	0	0	0	0	0	0
19/08/2015	15:49:00	1 day, 10:00:00	4:00:00	1	30	6	cod	1	0	1	0	0	0	0	0	0	0	0	0	0	0	0
19/08/2015	15:50:00	1 day, 11:00:00	5:00:00	1	30	6	cod	1	0	0	0	0	1	0	0	0	0	0	0	0	0	0
19/08/2015	15:51:00	1 day, 12:00:00	6:00:00	1	30	6	cod	0	0	0	0	0	0	0	0	0	0	0	0	0	0	0
19/08/2015	15:52:00	1 day, 13:00:00	7:00:00	1	30	6	cod	2	0	0	0	0	0	1	0	1	0	0	0	0	0	0
19/08/2015	15:53:00	1 day, 14:00:00	8:00:00	1	30	6	cod	1	0	0	0	0	0	1	0	0	0	0	0	0	0	0
19/08/2015	15:54:00	1 day, 15:00:00	9:00:00	1	30	6	cod	3	0	0	0	0	0	0	2	1	0	0	0	0	0	0
19/08/2015	15:55:00	1 day, 16:00:00	10:00:00	1	30	6	cod	0	0	0	0	0	0	0	0	0	1	0	1	0	1	0
19/08/2015	15:56:00	1 day, 17:00:00	11:00:00	1	30	6	tc	1	0	0	0	0	0	0	1	0	0	0	0	0	0	0
19/08/2015	15:56:00	1 day, 17:00:00	11:00:00	1	30	6	cod	2	0	0	0	0	0	0	2	0	0	0	0	0	0	0
19/08/2015	15:57:00	1 day, 18:00:00	12:00:00	1	30	6	cod	1	0	0	0	0	0	0	0	0	1	1	0	0	0	0
19/08/2015	15:58:00	1 day, 19:00:00	13:00:00	1	30	6	cod	2	0	0	0	0	0	1	1	0	0	0	0	0	1	0
19/08/2015	15:59:00	1 day, 20:00:00	14:00:00	1	30	6	cod	1	0	0	0	0	1	0	0	0	1	1	0	0	1	0
19/08/2015	16:00:00	1 day, 21:00:00	15:00:00	1	30	6	cod	1	0	0	0	0	0	1	0	0	0	0	0	0	0	0
19/08/2015	16:01:00	1 day, 22:00:00	16:00:00	1	30	6	tc	1	0	0	0	0	0	0	1	0	0	0	0	0	0	0
19/08/2015	16:01:00	1 day, 22:00:00	16:00:00	1	30	6	cod	1	0	0	0	0	0	0	0	1	0	0	0	0	0	0
19/08/2015	16:02:00	1 day, 23:00:00	17:00:00	1	30	6	cod	1	1	0	0	0	0	0	0	0	0	0	0	0	0	0
19/08/2015	16:03:00	2 days, 0:00:00	18:00:00	1	30	6	tc	1	0	0	0	0	0	0	1	0	0	0	0	0	0	0
19/08/2015	16:03:00	2 days, 0:00:00	18:00:00	1	30	6	cod	1	0	0	0	0	0	1	0	0	0	0	0	0	0	0
19/08/2015	16:04:00	2 days, 1:00:00	19:00:00	1	30	6	cod	0	0	0	0	0	0	0	0	0	0	0	0	0	0	0
19/08/2015	16:05:00	2 days, 2:00:00	20:00:00	1	30	6	cod	1	0	0	0	0	0	0	1	0	0	0	0	0	0	0
19/08/2015	16:06:00	2 days, 3:00:00	21:00:00	1	30	6	cod	0	0	0	0	0	0	0	0	0	0	0	0	0	0	0
19/08/2015	16:07:00	2 days, 4:00:00	22:00:00	1	30	6	cod	3	0	0	0	0	0	1	1	1	0	0	0	0	0	0
19/08/2015	16:08:00	2 days, 5:00:00	23:00:00	1	30	6	cod	1	0	0	0	0	0	1	0	0	0	0	0	0	0	0
19/08/2015	16:09:00	2 days, 6:00:00	1 day, 0:00:00	1	30	6	cod	2	0	0	0	1	0	0	1	0	0	0	0	0	0	0
19/08/2015	16:10:00	2 days, 7:00:00	1 day, 1:00:00	1	30	6	cod	3	0	0	0	0	0	1	1	1	0	0	0	0	0	0
19/08/2015	16:11:00	2 days, 8:00:00	1 day, 2:00:00	1	30	6	cod	1	0	0	0	0	0	0	1	0	0	0	0	0	0	0
19/08/2015	16:12:00	2 days, 9:00:00	1 day, 3:00:00	1	30	6	cod	3	0	0	0	0	0	0	3	0	0	0	0	0	0	0
19/08/2015	16:13:00	2 days, 10:00:00	1 day, 4:00:00	1	30	6	cod	0	0	0	0	0	0	0	0	0	1	1	0	0	0	0
19/08/2015	16:14:00	2 days, 11:00:00	1 day, 5:00:00	1	30	6	cod	0	0	0	0	0	0	0	0	0	0	0	0	1	0	0
19/08/2015	16:15:00	2 days, 12:00:00	1 day, 6:00:00	1	30	6	cod	1	0	0	0	0	0	0	1	0	0	0	0	0	0	0
19/08/2015	16:16:00	2 days, 13:00:00	1:00:00	1	31	6	cod	1	1	0	0	0	0	0	0	0	0	0	0	0	0	0
19/08/2015	16:17:00	2 days, 14:00:00	2:00:00	1	31	6	cod	1	0	0	0	0	0	0	0	1	0	0	0	0	0	0
19/08/2015	16:18:00	2 days, 15:00:00	3:00:00	1	31	6	tc	1	0	0	0	0	0	0	0	1	0	0	0	0	0	0
19/08/2015	16:18:00	2 days, 15:00:00	3:00:00	1	31	6	cod	1	1	0	0	0	0	0	0	0	0	0	0	0	0	0
19/08/2015	16:19:00	2 days, 16:00:00	4:00:00	1	31	6	cod	0	0	0	0	0	0	0	0	0	0	0	0	0	0	0
19/08/2015	16:19:00	2 days, 16:00:00	4:00:00	1	31	6	tc	1	0	0	0	0	0	0	1	0	0	0	0	0	0	0
19/08/2015	16:20:00	2 days, 17:00:00	5:00:00	1	31	6	tc	1	0	0	0	0	0	0	1	0	0	0	0	0	0	0
19/08/2015	16:20:00	2 days, 17:00:00	5:00:00	1	31	6	cod	0	0	0	0	0	0	0	0	0	0	0	0	0	0	0
19/08/2015	16:21:00	2 days, 18:00:00	6:00:00	1	31	6	cod	1	0	0	0	0	0	0	1	0	0	0	0	0	0	0
19/08/2015	16:22:00	2 days, 19:00:00	7:00:00	1	31	6	cod	3	0	0	0	0	0	0	3	0	0	0	0	0	0	0
19/08/2015	16:23:00	2 days, 20:00:00	8:00:00	1	31	6	cod	0	0	0	0	0	0	0	0	0	0	0	0	0	0	0
19/08/2015	16:24:00	2 days, 21:00:00	9:00:00	1	31	6	cod	5	0	1	0	0	0	2	1	1	0	0	0	0	0	0
19/08/2015	16:25:00	2 days, 22:00:00	10:00:00	1	31	6	cod	3	0	0	0	0	1	1	0	1	0	0	0	0	0	0
19/08/2015	16:26:00	2 days, 23:00:00	11:00:00	1	31	6	cod	3	0	0	0	0	0	1	1	1	0	0	0	0	0	0
19/08/2015	16:27:00	3 days, 0:00:00	12:00:00	1	31	6	cod	3	0	0	0	0	0	1	1	1	0	0	0	0	0	0
19/08/2015	16:28:00	3 days, 1:00:00	13:00:00	1	31	6	tc	1	0	0	0	0	0	0	1	0	0	0	0	0	0	0
19/08/2015	16:28:00	3 days, 1:00:00	13:00:00	1	31	6	cod	1	0	0	0	0	0	1	0	0	2	0	2	0	2	0
19/08/2015	16:29:00	3 days, 2:00:00	14:00:00	1	31	6	cod	3	0	0	0	0	1	1	0	1	1	1	0	0	1	0
19/08/2015	16:30:00	3 days, 3:00:00	15:00:00	1	31	6	tc	2	0	0	0	0	0	0	1	1	0	0	0	0	0	0
19/08/2015	16:30:00	3 days, 3:00:00	15:00:00	1	31	6	cod	4	1	0	0	0	0	1	2	0	0	0	0	0	0	0
19/08/2015	16:31:00	3 days, 4:00:00	16:00:00	1	31	6	tc	1	0	0	0	0	0	0	1	0	0	0	0	0	0	0
19/08/2015	16:31:00	3 days, 4:00:00	16:00:00	1	31	6	cod	3	1	0	0	0	0	0	1	1	0	0	0	0	0	0
19/08/2015	16:32:00	3 days, 5:00:00	17:00:00	1	31	6	cod	4	1	0	0	0	0	1	1	1	0	0	0	0	0	0
19/08/2015	16:33:00	3 days, 6:00:00	18:00:00	1	31	6	cod	3	1	0	0	0	0	0	1	1	0	0	0	0	0	0
19/08/2015	16:34:00	3 days, 7:00:00	19:00:00	1	31	6	cod	2	1	0	0	0	0	1	0	0	0	0	0	0	0	0
19/08/2015	16:35:00	3 days, 8:00:00	20:00:00	1	31	6	tc	1	0	0	0	0	0	0	1	0	0	0	0	0	0	0
19/08/2015	16:35:00	3 days, 8:00:00	20:00:00	1	31	6	cod	3	0	0	0	0	0	1		2	1	1	0	0	1	0
19/08/2015	16:36:00	3 days, 9:00:00	21:00:00	1	31	6	cod	5	0	0	0	0	0	1	3	1	0	0	0	0	0	0
19/08/2015	16:37:00	3 days, 10:00:00	22:00:00	1	31	6	tc	1	0	0	0	0	0	0	1	0	0	0	0	0	0	0
19/08/2015	16:37:00	3 days, 10:00:00	22:00:00	1	31	6	cod	3	1	0	0	0	0	0	0	2	0	0	0	0	0	0
19/08/2015	16:38:00	3 days, 11:00:00	23:00:00	1	31	6	cod	0	0	0	0	0	0	0	0	0	0	0	0	0	0	0
19/08/2015	16:39:00	3 days, 12:00:00	1 day, 0:00:00	1	31	6	tc	1	0	0	0	0	0	0	1	0	0	0	0	0	0	0
19/08/2015	16:39:00	3 days, 12:00:00	1 day, 0:00:00	1	31	6	cod	6	3	0	0	1	0	0	1	1	0	0	0	0	0	0
19/08/2015	16:40:00	3 days, 13:00:00	1 day, 1:00:00	1	31	6	cod	3	0	0	0	0	0	1	1	1	0	0	0	0	0	0
19/08/2015	16:41:00	3 days, 14:00:00	1 day, 2:00:00	1	31	6	tc	2	0	0	0	0	0	0	2	0	0	0	0	0	0	0
19/08/2015	16:41:00	3 days, 14:00:00	1 day, 2:00:00	1	31	6	cod	2	0	0	0	0	0	0	1	1	0	0	0	0	0	0
19/08/2015	16:42:00	3 days, 15:00:00	1 day, 3:00:00	1	31	6	tc	1	0	0	0	0	0	0	1	0	0	0	0	0	0	0
19/08/2015	16:42:00	3 days, 15:00:00	1 day, 3:00:00	1	31	6	cod	6	0	0	0	0	0	4	1	1	1	0	1	0	0	0
19/08/2015	16:43:00	3 days, 16:00:00	1 day, 4:00:00	1	31	6	cod	11	1	0	0	0	0	0	4	6	0	0	0	1	0	0
19/08/2015	16:44:00	3 days, 17:00:00	1 day, 5:00:00	1	31	6	cod	5	0	1	0	0	0	0	3	1	0	0	0	0	0	0
19/08/2015	16:45:00	3 days, 18:00:00	1 day, 6:00:00	1	31	6	cod	5	1	0	0	0	0	1	1	2	0	0	0	0	0	0
19/08/2015	16:46:00	3 days, 19:00:00	1:00:00	1	32	7	cod	1	0	0	0	0	0	1	0	0	0	0	0	0	0	0
19/08/2015	16:47:00	3 days, 20:00:00	2:00:00	1	32	7	cod	2	0	0	0	0	0	1	1	0	0	0	0	0	0	0
19/08/2015	16:48:00	3 days, 21:00:00	3:00:00	1	32	7	cod	1	0	0	0	0	0	0	1	0	0	0	0	0	0	0
19/08/2015	16:49:00	3 days, 22:00:00	4:00:00	1	32	7	cod	4	2	0	0	0	0	0	2	0	0	0	0	0	0	0
19/08/2015	16:50:00	3 days, 23:00:00	5:00:00	1	32	7	tc	3	0	0	0	0	0	0	2	1	0	0	0	0	0	0
19/08/2015	16:50:00	3 days, 23:00:00	5:00:00	1	32	7	cod	1	0	0	0	0	0	0	1	0	0	0	0	0	0	0
19/08/2015	16:51:00	4 days, 0:00:00	6:00:00	1	32	7	cod	3	0	0	0	0	0	0	3	0	0	0	0	0	0	0
19/08/2015	16:52:00	4 days, 1:00:00	7:00:00	1	32	7	tc	2	0	0	0	0	0	0	1	1	0	0	0	0	0	0
19/08/2015	16:52:00	4 days, 1:00:00	7:00:00	1	32	7	cod	2	0	0	0	0	0	0	1	1	0	0	0	0	0	0
19/08/2015	16:53:00	4 days, 2:00:00	8:00:00	1	32	7	cod	0	0	0	0	0	0	0	0	0	0	0	0	0	0	0
19/08/2015	16:54:00	4 days, 3:00:00	9:00:00	1	32	7	cod	0	0	0	0	0	0	0	0	0	0	0	0	0	0	0
19/08/2015	16:55:00	4 days, 4:00:00	10:00:00	1	32	7	cod	3	0	0	0	0	0	0	1	2	0	0	0	0	0	0
19/08/2015	16:56:00	4 days, 5:00:00	11:00:00	1	32	7	cod																JELLYFISH
19/08/2015	16:57:00	4 days, 6:00:00	12:00:00	1	32	7	cod																JELLYFISH
19/08/2015	16:58:00	4 days, 7:00:00	13:00:00	1	32	7	cod																JELLYFISH
19/08/2015	16:59:00	4 days, 8:00:00	14:00:00	1	32	7	cod																JELLYFISH
19/08/2015	17:00:00	4 days, 9:00:00	15:00:00	1	32	7	cod																JELLYFISH
19/08/2015	17:01:00	4 days, 10:00:00	16:00:00	1	32	7	cod																JELLYFISH
19/08/2015	17:02:00	4 days, 11:00:00	17:00:00	1	32	7	cod	1	0	0	0	0	0	0	1	0	0	0	0	0	0	0
19/08/2015	17:03:00	4 days, 12:00:00	18:00:00	1	32	7	tc	1	0	0	0	0	0	0	0	1	0	0	0	0	0	0
19/08/2015	17:03:00	4 days, 12:00:00	18:00:00	1	32	7	cod	0	0	0	0	0	0	0	0	0	0	0	0	0	0	0
19/08/2015	17:04:00	4 days, 13:00:00	19:00:00	1	32	7	cod	1	0	0	0	0	0	0	0	1	0	0	0	0	0	0
19/08/2015	17:05:00	4 days, 14:00:00	20:00:00	1	32	7	cod	0	0	0	0	0	0	0	0	0	0	0	0	0	0	0
19/08/2015	17:06:00	4 days, 15:00:00	21:00:00	1	32	7	cod	0	0	0	0	0	0	0	0	0	0	0	0	0	0	0
19/08/2015	17:07:00	4 days, 16:00:00	22:00:00	1	32	7	cod	11	0	1	0	0	0	0	4	6	0	0	0	0	0	0
19/08/2015	17:08:00	4 days, 17:00:00	23:00:00	1	32	7	cod	2	0	0	0	0	0	0	2	0	0	0	0	0	0	0
19/08/2015	17:09:00	4 days, 18:00:00	1 day, 0:00:00	1	32	7	cod	1	0	0	0	0	0	0	0	1	0	0	0	0	0	0
19/08/2015	17:10:00	4 days, 19:00:00	1 day, 1:00:00	1	32	7	tc	1	0	0	0	0	0	0	1	0	0	0	0	0	0	0
19/08/2015	17:10:00	4 days, 19:00:00	1 day, 1:00:00	1	32	7	cod	2	0	0	0	0	0	0	1	1	0	0	0	0	0	0
19/08/2015	17:11:00	4 days, 20:00:00	1 day, 2:00:00	1	32	7	tc	1	0	0	0	0	0	0	0	1	0	0	0	0	0	0
19/08/2015	17:11:00	4 days, 20:00:00	1 day, 2:00:00	1	32	7	cod	3	0	0	0	0	0	0	2	1	0	0	0	0	0	0
19/08/2015	17:12:00	4 days, 21:00:00	1 day, 3:00:00	1	32	7	cod	0	0	0	0	0	0	0	0	0	0	0	0	0	0	0
19/08/2015	17:13:00	4 days, 22:00:00	1 day, 4:00:00	1	32	7	cod	0	0	0	0	0	0	0	0	0	0	0	0	0	0	0
19/08/2015	17:14:00	4 days, 23:00:00	1 day, 5:00:00	1	32	7	cod	1	0	0	0	0	0	0	0	1	0	0	0	0	0	0
19/08/2015	17:15:00	5 days, 0:00:00	1 day, 6:00:00	1	32	7	tc	1	0	0	0	0	0	0	1	0	0	0	0	0	0	0
19/08/2015	17:15:00	5 days, 0:00:00	1 day, 6:00:00	1	32	7	cod	0	0	0	0	0	0	0	0	0	0	0	0	0	0	0
19/08/2015	17:16:00	5 days, 1:00:00	1:00:00	1	33	7	cod	0		0	0	0	0	0	0	0	0	0	0	0	0	0
19/08/2015	17:17:00	5 days, 2:00:00	2:00:00	1	33	7	cod	0	0	0	0	0	0	0	0	0	0	0	0	0	0	0
19/08/2015	17:18:00	5 days, 3:00:00	3:00:00	1	33	7	cod	1	0	0	0	0	1	0	0	0	0	0	0	0	0	0
19/08/2015	17:19:00	5 days, 4:00:00	4:00:00	1	33	7	cod	1	0	0	0	0	0	0	1	0	0	0	0	0	0	0
19/08/2015	17:20:00	5 days, 5:00:00	5:00:00	1	33	7	tc	1	0	0	0	0	0	0	1	0	0	0	0	0	0	0
19/08/2015	17:20:00	5 days, 5:00:00	5:00:00	1	33	7	cod	4	0	0	0	0	0	0	3	1	0	0	0	0	0	0
19/08/2015	17:21:00	5 days, 6:00:00	6:00:00	1	33	7	cod	4	0	0	0	0	0	0	1	3	0	0	0	0	0	0
19/08/2015	17:22:00	5 days, 7:00:00	7:00:00	1	33	7	cod	2	0	0	0	0	0	1	0	1	0	0	0	0	0	0
19/08/2015	17:23:00	5 days, 8:00:00	8:00:00	1	33	7	cod	5	0	0	0	0	0	0	1	4	0	0	0	0	0	0
19/08/2015	17:24:00	5 days, 9:00:00	9:00:00	1	33	7	tc	1	0	0	0	0	0	0	1	0	0	0	0	0	0	0
19/08/2015	17:24:00	5 days, 9:00:00	9:00:00	1	33	7	cod	1	0	0	0	0	0	0	0	1	0	0	0	0	0	0
19/08/2015	17:25:00	5 days, 10:00:00	10:00:00	1	33	7	cod	2	0	0	0	0	0	0	2	0	0	0	0	0	0	0
19/08/2015	17:26:00	5 days, 11:00:00	11:00:00	1	33	7	cod	1	0	0	0	0	0	1	0	0	0	0	0	0	0	0
19/08/2015	17:27:00	5 days, 12:00:00	12:00:00	1	33	7	cod	0	0	0	0	0	0	0	0	0	0	0	0	0	0	0
19/08/2015	17:28:00	5 days, 13:00:00	13:00:00	1	33	7	tc	1	0	0	0	0	0	0	0	1	0	0	0	0	0	0
19/08/2015	17:28:00	5 days, 13:00:00	13:00:00	1	33	7	cod	2	0	0	0	0	0	0	1	1	0	0	0	0	0	0
19/08/2015	17:29:00	5 days, 14:00:00	14:00:00	1	33	7	tc	1	0	0	0	0	0	0	1	0	0	0	0	0	0	0
19/08/2015	17:29:00	5 days, 14:00:00	14:00:00	1	33	7	cod	1	0	0	0	0	0	0	1	0	0	0	0	0	0	0
19/08/2015	17:30:00	5 days, 15:00:00	15:00:00	1	33	7	cod	2	0	0	0	0	0	0	1	1	0	0	0	0	0	0
19/08/2015	17:31:00	5 days, 16:00:00	16:00:00	1	33	7	tc	1	0	0	0	0	0	0	1	0	0	0	0	0	0	0
19/08/2015	17:31:00	5 days, 16:00:00	16:00:00	1	33	7	cod	0	0	0	0	0	0	0	0	0	0	0	0	0	0	0
19/08/2015	17:32:00	5 days, 17:00:00	17:00:00	1	33	7	cod	3	0	0	0	0	0	2	0	1	0	0	0	0	0	0
19/08/2015	17:33:00	5 days, 18:00:00	18:00:00	1	33	7	tc	1	0	0	0	0	0	0	1	0	0	0	0	0	0	0
19/08/2015	17:33:00	5 days, 18:00:00	18:00:00	1	33	7	cod	1	0	0	0	0	0	0	0	1	0	0	0	0	0	0
19/08/2015	17:34:00	5 days, 19:00:00	19:00:00	1	33	7	tc	1	0	0	0	0	0	0	0	1	0	0	0	0	0	0
19/08/2015	17:34:00	5 days, 19:00:00	19:00:00	1	33	7	cod	2	0	0	0	0	0	0	1	1	0	0	0	0	0	0
19/08/2015	17:35:00	5 days, 20:00:00	20:00:00	1	33	7	cod	0	0	0	0	0	0	0	0	0	0	0	0	0	0	0
19/08/2015	17:36:00	5 days, 21:00:00	21:00:00	1	33	7	cod	2	1	0	0	0	0	0	1	0	0	0	0	0	0	0
19/08/2015	17:37:00	5 days, 22:00:00	22:00:00	1	33	7	cod	2	2	0	0	0	0	0	0	0	0	0	0	0	0	0
19/08/2015	17:38:00	5 days, 23:00:00	23:00:00	1	33	7	tc	1	0	0	0	0	0	0	0	1	0	0	0	0	0	0
19/08/2015	17:38:00	5 days, 23:00:00	23:00:00	1	33	7	cod	0	0	0	0	0	0	0	0	0	0	0	0	0	0	0
19/08/2015	17:39:00	6 days, 0:00:00	1 day, 0:00:00	1	33	7	cod	2	0	0	0	0	0	0	0	2	0	0	0	0	0	0
19/08/2015	17:40:00	6 days, 1:00:00	1 day, 1:00:00	1	33	7	tc	1	0	0	0	0	0	0	1	0	0	0	0	0	0	0
19/08/2015	17:40:00	6 days, 1:00:00	1 day, 1:00:00	1	33	7	cod	2	1	0	0	0	0	0	1	0	0	0	0	0	0	0
19/08/2015	17:41:00	6 days, 2:00:00	1 day, 2:00:00	1	33	7	cod	4	0	0	0	0	0	0	2	2	0	0	0	0	0	0
19/08/2015	17:42:00	6 days, 3:00:00	1 day, 3:00:00	1	33	7	cod	1	1	0	0	0	0	0	0	0	0	0	0	0	0	0
19/08/2015	17:43:00	6 days, 4:00:00	1 day, 4:00:00	1	33	7	cod	2	0	0	0	0	0	0	1	1	0	0	0	0	0	0
19/08/2015	17:44:00	6 days, 5:00:00	1 day, 5:00:00	1	33	7	tc	2	0	0	0	0	0	0	1	1	0	0	0	0	0	0
19/08/2015	17:44:00	6 days, 5:00:00	1 day, 5:00:00	1	33	7	cod	0	0	0	0	0	0	0	0	0	0	0	0	0	0	0
19/08/2015	17:45:00	6 days, 6:00:00	1 day, 6:00:00	1	33	7	cod	0	0	0	0	0	0	0	0	0	0	0	0	0	0	0
19/08/2015	17:46:00	6 days, 7:00:00	1:00:00	1	34	7	cod	1	0	0	0	0	0	0	0	1	0	0	0	0	0	0
19/08/2015	17:47:00	6 days, 8:00:00	2:00:00	1	34	7	cod	3	2	0	0	0	0	0	1	0	0	0	0	0	0	0
19/08/2015	17:48:00	6 days, 9:00:00	3:00:00	1	34	7	cod	1	0	0	0	0	0	0	1	0	0	0	0	0	0	0
19/08/2015	17:49:00	6 days, 10:00:00	4:00:00	1	34	7	cod	2	0	0	0	0	1	0	1	0	0	0	0	0	0	0
19/08/2015	17:50:00	6 days, 11:00:00	5:00:00	1	34	7	cod	4	0	0	0	0	0	1	3	0	0	0	0	0	0	0
19/08/2015	17:51:00	6 days, 12:00:00	6:00:00	1	34	7	cod	3	1	0	0	0	0	0	2	0	2	2	0	0	2	0
19/08/2015	17:52:00	6 days, 13:00:00	7:00:00	1	34	7	cod	0	0	0	0	0	0	0	0	0	0	0	0	0	0	0
19/08/2015	17:53:00	6 days, 14:00:00	8:00:00	1	34	7	cod	6	0	1	0	0	1	0	2	2	0	0	0	0	0	0
19/08/2015	17:54:00	6 days, 15:00:00	9:00:00	1	34	7	tc	2	0	0	0	0	0	0	1	1	0	0	0	0	0	0
19/08/2015	17:54:00	6 days, 15:00:00	9:00:00	1	34	7	cod	4	1	0	0	0	0	1	1	1	0	0	0	0	0	0	Short Video Only 9 Min?
19/08/2015	17:55:00	6 days, 16:00:00	1:00:00	1	35	7	tc	1	0	0	0	0	0	0	1	0	0	0	0	0	0	0
19/08/2015	17:55:00	6 days, 16:00:00	1:00:00	1	35	7	cod	1	0	0	0	0	0	0	1	0	0	0	0	0	0	0
19/08/2015	17:56:00	6 days, 17:00:00	2:00:00	1	35	7	cod	1	0	0	0	0	0	1	0	0	0	0	0	0	0	0
19/08/2015	17:57:00	6 days, 18:00:00	3:00:00	1	35	7	tc	1	0	0	0	0	0	0	0	1	0	0	0	0	0	0
19/08/2015	17:57:00	6 days, 18:00:00	3:00:00	1	35	7	cod	1	0	0	0	0	0	0	1	0	0	0	0	0	0	0
19/08/2015	17:58:00	6 days, 19:00:00	4:00:00	1	35	7	cod	3	0	0	0	0	0	0	3	0	0	0	0	0	0	0
19/08/2015	17:59:00	6 days, 20:00:00	5:00:00	1	35	7	cod	2	1	0	0	0	0	0	1	0	0	0	0	0	0	0
19/08/2015	18:00:00	6 days, 21:00:00	6:00:00	1	35	7	tc	0	1	0	0	0	0	0	1	0	0	0	0	0	0	0
19/08/2015	18:00:00	6 days, 21:00:00	6:00:00	1	35	7	cod	2	0	0	0	0	0	1	1	0	0	0	0	0	0	0
19/08/2015	18:01:00	6 days, 22:00:00	7:00:00	1	35	7	cod	1	0	0	0	0	0	0	0	1	0	0	0	0	0	0
19/08/2015	18:02:00	6 days, 23:00:00	8:00:00	1	35	7	cod	0	0	0	0	0	0	0	0	0	0	0	0	0	0	0
19/08/2015	18:03:00	7 days, 0:00:00	9:00:00	1	35	7	cod	0	0	0	0	0	0	0	0	0	0	0	0	0	0	0
19/08/2015	18:04:00	7 days, 1:00:00	10:00:00	1	35	7	cod	0	0	0	0	0	0	0	0	0	0	0	0	0	0	0
19/08/2015	18:05:00	7 days, 2:00:00	11:00:00	1	35	7	cod	0	0	0	0	0	0	0	0	0	0	0	0	0	0	0
19/08/2015	18:06:00	7 days, 3:00:00	12:00:00	1	35	7	tc	1	0	0	0	0	0	0	1	0	0	0	0	0	0	0
19/08/2015	18:06:00	7 days, 3:00:00	12:00:00	1	35	7	cod	0	0	0	0	0	0	0	0	0	0	0	0	0	0	0
19/08/2015	18:07:00	7 days, 4:00:00	13:00:00	1	35	7	cod	1	1	0	0	0	0	0	0	0	0	0	0	0	0	0
19/08/2015	18:08:00	7 days, 5:00:00	14:00:00	1	35	7	cod	0	0	0	0	0	0	0	0	0	0	0	0	0	0	0
19/08/2015	18:09:00	7 days, 6:00:00	15:00:00	1	35	7	cod	2	0	0	0	1	0	0	1	0	0	0	0	0	0	0
19/08/2015	18:10:00	7 days, 7:00:00	16:00:00	1	35	7	tc	1	0	0	0	0	0	0	1	0	0	0	0	0	0	0
19/08/2015	18:10:00	7 days, 7:00:00	16:00:00	1	35	7	cod	0	0	0	0	0	0	0	0	0	0	0	0	0	0	0
19/08/2015	18:11:00	7 days, 8:00:00	17:00:00	1	35	7	cod	1	1	0	0	0	0	0	0	0	0	0	0	0	0	0
19/08/2015	18:12:00	7 days, 9:00:00	18:00:00	1	35	7	cod	0	0	0	0	0	0	0	0	0	0	0	0	0	0	0
19/08/2015	18:13:00	7 days, 10:00:00	19:00:00	1	35	7	cod	3	0	0	0	0	0	1	2	0	0	0	0	0	0	0
19/08/2015	18:14:00	7 days, 11:00:00	20:00:00	1	35	7	tc	1	0	0	0	0	0	0	1	0	0	0	0	0	0	0
19/08/2015	18:14:00	7 days, 11:00:00	20:00:00	1	35	7	cod	3	0	0	0	0	1	1	1	0	0	0	0	0	0	0
19/08/2015	18:15:00	7 days, 12:00:00	21:00:00	1	35	7	cod	0	0	0	0	0	0	0	0	0	0	0	0	0	0	0
19/08/2015	18:16:00	7 days, 13:00:00	22:00:00	1	35	7	cod	0	0	0	0	0	0	0	0	0	0	0	0	0	0	0
19/08/2015	18:17:00	7 days, 14:00:00	23:00:00	1	35	7	cod	0	0	0	0	0	0	0	0	0	0	0	0	0	0	0
19/08/2015	18:18:00	7 days, 15:00:00	1 day, 0:00:00	1	35	7	cod	0	0	0	0	0	0	0	0	0	1	0	1	0	1	0
19/08/2015	18:19:00	7 days, 16:00:00	1 day, 1:00:00	1	35	7	cod	3	0	0	0	0	0	0	1	0	0	0	0	0	0	0
19/08/2015	18:20:00	7 days, 17:00:00	1 day, 2:00:00	1	35	7	cod	1	1	0	0	0	0	0	0	0	0	0	0	0	0	0
19/08/2015	18:21:00	7 days, 18:00:00	1 day, 3:00:00	1	35	7	cod	0	0	0	0	0	0	0	0	0	0	0	0	0	0	0
19/08/2015	18:22:00	7 days, 19:00:00	1 day, 4:00:00	1	35	7	cod	0	0	0	0	0	0	0	0	0	0	0	0	0	0	0
19/08/2015	18:23:00	7 days, 20:00:00	1 day, 5:00:00	1	35	7	tc	1	0	0	0	0	0	1	0	0	0	0	0	0	0	0
19/08/2015	18:23:00	7 days, 20:00:00	1 day, 5:00:00	1	35	7	cod	1	0	0	0	0	1	0	0	0	0	0	0	0	0	0
19/08/2015	18:24:00	7 days, 21:00:00	1 day, 6:00:00	1	35	7	cod	0	0	0	0	0	0	0	0	0	0	0	0	0	0	0
19/08/2015	18:25:00	7 days, 22:00:00	1:00:00	1	36	7	cod	0	0	0	0	0	0	0	0	0	0	0	0	0	0	0
19/08/2015	18:26:00	7 days, 23:00:00	2:00:00	1	36	7	tc	1	0	0	0	0	0	1	0	0	0	0	0	0	0	0
19/08/2015	18:26:00	7 days, 23:00:00	2:00:00	1	36	7	cod	0	0	0	0	0	0	0	0	0	0	0	0	0	0	0
19/08/2015	18:27:00	8 days, 0:00:00	3:00:00	1	36	7	cod	0	0	0	0	0	0	0	0	0	0	0	0	0	0	0
19/08/2015	18:28:00	8 days, 1:00:00	4:00:00	1	36	7	cod	2	0	0	0	0	1	1	0	0	1	0	1	0	1	0
19/08/2015	18:29:00	8 days, 2:00:00	5:00:00	1	36	7	cod	3	0	0	0	0	2	0	1	0	0	0	0	0	0	0
19/08/2015	18:30:00	8 days, 3:00:00	6:00:00	1	36	7	cod	0	0	0	0	0	0	0	0	0	0	0	0	0	0	0
19/08/2015	18:31:00	8 days, 4:00:00	7:00:00	1	36	7	cod	0	0	0	0	0	0	0	0	0	0	0	0	0	0	0
19/08/2015	18:32:00	8 days, 5:00:00	8:00:00	1	36	7	tc	1	0	0	0	0	0	0	1	0	0	0	0	0	0	0
19/08/2015	18:32:00	8 days, 5:00:00	8:00:00	1	36	7	cod	0	0	0	0	0	0	0	0	0	0	0	0	0	0	0
19/08/2015	18:33:00	8 days, 6:00:00	9:00:00	1	36	7	cod	1	0	0	0	0	1	0	0	0	0	0	0	0	0	0
19/08/2015	18:34:00	8 days, 7:00:00	10:00:00	1	36	7	tc	2	0	0	0	0	0	1	1	0	0	0	0	0	0	0
19/08/2015	18:34:00	8 days, 7:00:00	10:00:00	1	36	7	cod	2	0	0	0	0	0	0	2	0	0	0	0	0	0	0
19/08/2015	18:35:00	8 days, 8:00:00	11:00:00	1	36	7	cod	2	0	0	0	0	1	0	1	0	0	0	0	0	0	0
19/08/2015	18:36:00	8 days, 9:00:00	12:00:00	1	36	7	cod	1	0	0	0	0	0	0	1	0	0	0	0	0	0	0
19/08/2015	18:37:00	8 days, 10:00:00	13:00:00	1	36	7	tc	1	0	0	0	0	0	1	0	0	0	0	0	0	0	0
19/08/2015	18:37:00	8 days, 10:00:00	13:00:00	1	36	7	cod	2	0	0	0	1	1	0	0	0	0	0	0	0	0	0
19/08/2015	18:38:00	8 days, 11:00:00	14:00:00	1	36	7	cod	3	0	0	0	0	0	6	0	0	0	0	0	0	0	0
19/08/2015	18:39:00	8 days, 12:00:00	15:00:00	1	36	7	cod	3	0	0	0	0	2	1	0	0	0	0	0	0	0	0
19/08/2015	18:40:00	8 days, 13:00:00	16:00:00	1	36	7	cod	0	0	0	0	0	0	0	0	0	0	0	0	0	0	0
19/08/2015	18:41:00	8 days, 14:00:00	17:00:00	1	36	7	cod	0	0	0	0	0	0	0	0	0	0	0	0	0	0	0
19/08/2015	18:42:00	8 days, 15:00:00	18:00:00	1	36	7	cod	0	0	0	0	0	0	0	0	0	0	0	0	0	0	0
19/08/2015	18:43:00	8 days, 16:00:00	19:00:00	1	36	7	cod	0	0	0	0	0	0	0	0	0	0	0	0	0	0	0
19/08/2015	18:44:00	8 days, 17:00:00	20:00:00	1	36	7	cod	1	0	0	0	0	1	0	0	0	0	0	0	0	0	0
19/08/2015	18:45:00	8 days, 18:00:00	21:00:00	1	36	7	cod	2	0	0	0	0	1	1	0	0	0	0	0	0	0	0
19/08/2015	18:46:00	8 days, 19:00:00	22:00:00	1	36	7	cod	1	0	0	0	0	1	1	0	0	1	0	1	0	1	0
19/08/2015	18:47:00	8 days, 20:00:00	23:00:00	1	36	7	cod	1	0	0	0	0	1	0	0	0	0	0	0	0	0	0
19/08/2015	18:48:00	8 days, 21:00:00	1 day, 0:00:00	1	36	7	cod	2	0	0	0	0	1	1	0	0	0	0	0	0	0	0
19/08/2015	18:49:00	8 days, 22:00:00	1 day, 1:00:00	1	36	7	tc	1	0	0	0	0	0	1	0	0	0	0	0	0	0	0
19/08/2015	18:49:00	8 days, 22:00:00	1 day, 1:00:00	1	36	7	cod	1	0	0	0	0	1	0	0	0	0	0	0	0	0	0
19/08/2015	18:50:00	8 days, 23:00:00	1 day, 2:00:00	1	36	7	cod	0	0	0	0	0	0	0	0	0	1	0	1	0	1	0
19/08/2015	18:51:00	9 days, 0:00:00	1 day, 3:00:00	1	36	7	cod	1	0	0	0	0	0	0	1	0	0	0	0	0	0	0
19/08/2015	18:52:00	9 days, 1:00:00	1 day, 4:00:00	1	36	7	cod	3	0	1	0	0	0	2	0	0	0	0	0	0	0	0
19/08/2015	18:53:00	9 days, 2:00:00	1 day, 5:00:00	1	36	7	cod	1	0	0	0	0	0	0	0	1	1	0	1	0	1	0
19/08/2015	18:54:00	9 days, 3:00:00	1 day, 6:00:00	1	36	7	cod	2	0	0	0	0	1	1	0	0	0	0	0	0	0	0
20/08/2015			1:00:00	1	66	5	cod	5	0	0	0	0	4	1	0	0	0	0	0	0	0	0
20/08/2015			2:00:00	1	66	5	cod	4	0	1	0	0	2	1	0	0	0	0	0	0	0	0
20/08/2015			3:00:00	1	66	5	cod	2	0	0	0	0	1	1	0	0	0	0	0	0	0	0
20/08/2015			4:00:00	1	66	5	cod	3	0	0	0	0	3	0	0	0	0	0	0	0	0	0
20/08/2015			5:00:00	1	66	5	cod	2	0	0	0	0	1	0	0	1	0	0	0	0	0	0
20/08/2015			6:00:00	1	66	5	cod	2	0	0	0	1	0	1	0	0	0	0	0	0	0	0
20/08/2015			7:00:00	1	66	5	cod	0	0	0	0	0	0	0	0	0	0	0	0	0	0	0
20/08/2015			8:00:00	1	66	5	cod	1	0	1	0	0	0	0	0	0	0	0	0	0	0	0
20/08/2015			9:00:00	1	66	5	cod	2	0	0	0	0	2	0	0	0	0	0	0	0	0	0
20/08/2015			10:00:00	1	66	5	cod	2	0	0	0	0	2	0	0	0	0	0	0	0	0	0
20/08/2015			11:00:00	1	66	5	tc	1	0	0	0	0	1	0	0	0	0	0	0	0	0	0
20/08/2015			11:00:00	1	66	5	cod	1	0	0	0	1	0	0	0	0	0	0	0	0	0	0
20/08/2015			12:00:00	1	66	5	cod	17	0	11	4	0	0	0	0	2	0	0	0	0	0	0
20/08/2015			13:00:00	1	66	5	cod	0	0	0	0	0	0	0	0	0	0	0	0	0	0	0
20/08/2015			14:00:00	1	66	5	cod	0	0	0	0	0	0	0	0	0	0	0	0	0	0	0
20/08/2015			15:00:00	1	66	5	cod	0	0	0	0	0	0	0	0	0	0	0	0	0	0	0
20/08/2015			16:00:00	1	66	5	cod	0	0	0	0	0	0	0	0	0	0	0	0	0	0	0
20/08/2015			17:00:00	1	66	5	cod	0	0	0	0	0	0	0	0	0	0	0	0	0	0	0
20/08/2015			18:00:00	1	66	5	cod	2	0	0	0	0	2	0	0	0	1	0	1	0	0	0
20/08/2015			19:00:00	1	66	5	cod	1	0	0	0	0	0	1	0	0	0	0	0	1	0	0
20/08/2015			20:00:00	1	66	5	cod	1	1	0	0	0	0	0	0	0	1	0	1	0	0	0
20/08/2015			21:00:00	1	66	5	cod	1	0	0	0	0	1	0	0	0	1	0	1	0	1	0
20/08/2015			22:00:00	1	66	5	cod	2	0	0	0	0	2	0	0	0	0	0	0	0	1	0
20/08/2015			23:00:00	1	66	5	cod	1	0	0	0	0	1	0	0	0	0	0	0	0	0	0
20/08/2015			1 day, 0:00:00	1	66	5	cod	1	0	0	0	0	1	0	0	0	0	0	0	0	0	0
20/08/2015			1 day, 1:00:00	1	66	5	cod	1	0	0	0	0	1	0	0	0	1	0	1	0	0	0
20/08/2015			1 day, 2:00:00	1	66	5	cod	0	0	0	0	0	0	0	0	0	0	0	0	1	0	0
20/08/2015			1 day, 3:00:00	1	66	5	cod	0	0	0	0	0	0	0	0	0	0	0	0	0	0	0
20/08/2015			1 day, 4:00:00	1	66	5	cod	0	0	0	0	0	0	0	0	0	0	0	0	0	0	0
20/08/2015			1 day, 5:00:00	1	66	5	cod	0	0	0	0	0	0	0	0	0	0	0	0	0	0	0
20/08/2015			1 day, 6:00:00	1	66	5	cod	0	0	0	0	0	0	0	0	0	0	0	0	0	0	0
20/08/2015			1:00:00	1	67	5	cod	1	0	0	0	1	0	0	0	0	1	0	1	0	0	0
20/08/2015			2:00:00	1	67	5	tc	1	0	0	0	0	1	0	0	0	0	0	0	0	0	0
20/08/2015			2:00:00	1	67	5	cod	1	0	0	0	1	0	0	0	0	0	0	0	1	0	0
20/08/2015			3:00:00	1	67	5	cod	2	0	0	0	1	0	1	0	0	0	0	0	0	0	0
20/08/2015			4:00:00	1	67	5	cod	0	0	0	0	0	0	0	0	0	0	0	0	0	0	0
20/08/2015			5:00:00	1	67	5	cod	2	0	0	0	0	2	0	0	0	1	0	1	1	0	0
20/08/2015			6:00:00	1	67	5	cod	3	0	0	0	0	3	0	0	0	0	0	0	0	0	0
20/08/2015			7:00:00	1	67	5	tc	1	0	0	0	0	1	0	0	0	0	0	0	0	0	0
20/08/2015			7:00:00	1	67	5	cod	2	0	0	0	0	2	0	0	0	0	0	0	0	0	0
20/08/2015			8:00:00	1	67	5	cod	1	0	1	0	0	0	0	0	0	0	0	0	0	0	0
20/08/2015			9:00:00	1	67	5	cod	2	0	1	0	0	1	0	0	0	0	0	0	0	0	0
20/08/2015			10:00:00	1	67	5	cod	1	0	0	0	0	1	0	0	0	0	0	0	0	0	0
20/08/2015			11:00:00	1	67	5	cod	0	0	0	0	0	0	0	0	0	0	0	0	0	0	0
20/08/2015			12:00:00	1	67	5	cod	1	0	0	0	0	0	0	1	0	0	0	0	0	0	0
20/08/2015			13:00:00	1	67	5	cod	2	0	1	1	0	0	0	0	0	0	0	0	0	0	0
20/08/2015			14:00:00	1	67	5	cod	0	0	0	0	0	0	0	0	0	0	0	0	0	0	0
20/08/2015			15:00:00	1	67	5	cod	1	0	1	0	0	0	0	0	0	0	0	0	0	0	0
20/08/2015			16:00:00	1	67	5	cod	0	0	0	0	0	0	0	0	0	2	0	2	1	1	0
20/08/2015			17:00:00	1	67	5	cod	0	0	0	0	0	0	0	0	0	0	0	0	0	0	0
20/08/2015			18:00:00	1	67	5	cod	0	0	0	0	0	0	0	0	0	0	0	0	0	0	0
20/08/2015			19:00:00	1	67	5	cod	0	0	0	0	0	0	0	0	0	0	0	0	0	0	0
20/08/2015			20:00:00	1	67	5	cod	1	0	0	0	0	1	0	0	0	0	0	0	0	0	0
20/08/2015			21:00:00	1	67	5	tc	1	0	0	0	0	1	0	0	0	0	0	0	0	0	0
20/08/2015			21:00:00	1	67	5	cod	1	0	0	0	0	1	0	0	0	0	0	0	0	0	0
20/08/2015			22:00:00	1	67	5	cod	2	0	0	0	0	2	0	0	0	0	0	0	0	0	0
20/08/2015			23:00:00	1	67	5	cod	0	0	0	0	0	0	0	0	0	2	0	2	0	1	0
20/08/2015			1 day, 0:00:00	1	67	5	cod	0	0	0	0	0	0	0	0	0	0	0	0	1	0	0
20/08/2015			1 day, 1:00:00	1	67	5	cod	0	0	0	0	0	0	0	0	0	0	0	0	0	0	0
20/08/2015			1 day, 2:00:00	1	67	5	cod	0	0	0	0	0	0	0	0	0	0	0	0	0	0	0
20/08/2015			1 day, 3:00:00	1	67	5	cod	1	0	0	0	0	1	0	0	0	1	0	1	0	0	0
20/08/2015			1 day, 4:00:00	1	67	5	cod	0	0	0	0	0	0	0	0	0	0	0	0	1	0	0
20/08/2015			1 day, 5:00:00	1	67	5	cod	3	0	1	0	0	2	0	0	0	1	0	1	0	0	0
20/08/2015			1 day, 6:00:00	1	67	5	cod	1	0	0	0	0	0	0	1	0	0	0	0	1	0	0
20/08/2015			1:00:00	1	68	5	tc	2	0	0	0	0	2	0	0	0	0	0	0	0	0	0
20/08/2015			1:00:00	1	68	5	cod	0	0	0	0	0	0	0	0	0	0	0	0	0	0	0
20/08/2015			2:00:00	1	68	5	cod	0	0	0	0	0	0	0	0	0	0	0	0	0	0	0	Pot Removed from Water @ 8:46:00 AM
20/08/2015	10:34:00	0:00:00	00:00:00	2	69																		Start
20/08/2015	10:35:00	1:00:00	1:00:00	2	69		cod	0															Being Deployed
20/08/2015	10:36:00	2:00:00	2:00:00	2	69		cod	0															Being Deployed
20/08/2015	10:37:00	3:00:00	3:00:00	2	69		cod	0															Being Deployed
20/08/2015	10:38:00	4:00:00	4:00:00	2	69	7	cod	10	0	6	3	1	0	0	0	0	0	0	0	0	0	0
20/08/2015	10:39:00	5:00:00	5:00:00	2	69	7	cod	7	0	2	3	2	0	0	0	0	0	0	0	0	0	0
20/08/2015	10:40:00	6:00:00	6:00:00	2	69	7	cod	1	0	0	0	0	0	0	1	0	0	0	0	0	0	0
20/08/2015	10:41:00	7:00:00	7:00:00	2	69	7	cod	0	0	0	0	0	0	0	0	0	0	0	0	0	0	0
20/08/2015	10:42:00	8:00:00	8:00:00	2	69	7	cod	0	0	0	0	0	0	0	0	0	0	0	0	0	0	0
20/08/2015	10:43:00	9:00:00	9:00:00	2	69	7	cod	0	0	0	0	0	0	0	0	0	0	0	0	0	0	0
20/08/2015	10:44:00	10:00:00	10:00:00	2	69	7	cod	0	0	0	0	0	0	0	0	0	0	0	0	0	0	0
20/08/2015	10:45:00	11:00:00	11:00:00	2	69	7	cod	0	0	0	0	0	0	0	0	0	0	0	0	0	0	0
20/08/2015	10:46:00	12:00:00	12:00:00	2	69	7	cod	0	0	0	0	0	0	0	0	0	0	0	0	0	0	0
20/08/2015	10:47:00	13:00:00	13:00:00	2	69	7	cod	0	0	0	0	0	0	0	0	0	0	0	0	0	0	0
20/08/2015	10:48:00	14:00:00	14:00:00	2	69	7	cod	0	0	0	0	0	0	0	0	0	0	0	0	0	0	0
20/08/2015	10:49:00	15:00:00	15:00:00	2	69	7	cod	0	0	0	0	0	0	0	0	0	0	0	0	0	0	0
20/08/2015	10:50:00	16:00:00	16:00:00	2	69	7	cod	0	0	0	0	0	0	0	0	0	0	0	0	0	0	0
20/08/2015	10:51:00	17:00:00	17:00:00	2	69	8	cod	0	0	0	0	0	0	0	0	0	0	0	0	0	0	0
20/08/2015	10:52:00	18:00:00	18:00:00	2	69	8	cod	0	0	0	0	0	0	0	0	0	0	0	0	0	0	0
20/08/2015	10:53:00	19:00:00	19:00:00	2	69	8	cod	0	0	0	0	0	0	0	0	0	0	0	0	0	0	0
20/08/2015	10:54:00	20:00:00	20:00:00	2	69	8	cod	0	0	0	0	0	0	0	0	0	0	0	0	0	0	0
20/08/2015	10:55:00	21:00:00	21:00:00	2	69	8	cod	0	0	0	0	0	0	0	0	0	0	0	0	0	0	0
20/08/2015	10:56:00	22:00:00	22:00:00	2	69	8	cod	0	0	0	0	0	0	0	0	0	0	0	0	0	0	0
20/08/2015	10:57:00	23:00:00	23:00:00	2	69	8	cod	0	0	0	0	0	0	0	0	0	0	0	0	0	0	0
20/08/2015	10:58:00	1 day, 0:00:00	1 day, 0:00:00	2	69	8	cod	0	0	0	0	0	0	0	0	0	0	0	0	0	0	0
20/08/2015	10:59:00	1 day, 1:00:00	1 day, 1:00:00	2	69	8	cod	0	0	0	0	0	0	0	0	0	0	0	0	0	0	0
20/08/2015	11:00:00	1 day, 2:00:00	1 day, 2:00:00	2	69	8	cod	0	0	0	0	0	0	0	0	0	0	0	0	0	0	0
20/08/2015	11:01:00	1 day, 3:00:00	1 day, 3:00:00	2	69	8	cod	0	0	0	0	0	0	0	0	0	0	0	0	0	0	0
20/08/2015	11:02:00	1 day, 4:00:00	1 day, 4:00:00	2	69	8	cod	0	0	0	0	0	0	0	0	0	0	0	0	0	0	0
20/08/2015	11:03:00	1 day, 5:00:00	1 day, 5:00:00	2	69	8	cod	0	0	0	0	0	0	0	0	0	0	0	0	0	0	0
20/08/2015	11:04:00	1 day, 6:00:00	1 day, 6:00:00	2	69	8	cod	0	0	0	0	0	0	0	0	0	0	0	0	0	0	0
20/08/2015	11:05:00	1 day, 7:00:00	1:00:00	2	70	8	cod	0	0	0	0	0	0	0	0	0	0	0	0	0	0	0
20/08/2015	11:06:00	1 day, 8:00:00	2:00:00	2	70	8	cod	0	0	0	0	0	0	0	0	0	0	0	0	0	0	0
20/08/2015	11:07:00	1 day, 9:00:00	3:00:00	2	70	8	cod	0	0	0	0	0	0	0	0	0	0	0	0	0	0	0
20/08/2015	11:08:00	1 day, 10:00:00	4:00:00	2	70	8	cod	0	0	0	0	0	0	0	0	0	0	0	0	0	0	0
20/08/2015	11:09:00	1 day, 11:00:00	5:00:00	2	70	8	cod	0	0	0	0	0	0	0	0	0	0	0	0	0	0	0
20/08/2015	11:10:00	1 day, 12:00:00	6:00:00	2	70	8	cod	1	1	0	0	0	0	0	0	0	0	0	0	0	0	0
20/08/2015	11:11:00	1 day, 13:00:00	7:00:00	2	70	8	cod	0	0	0	0	0	0	0	0	0	0	0	0	0	0	0
20/08/2015	11:12:00	1 day, 14:00:00	8:00:00	2	70	8	cod	0	0	0	0	0	0	0	0	0	0	0	0	0	0	0
20/08/2015	11:13:00	1 day, 15:00:00	9:00:00	2	70	8	cod	0	0	0	0	0	0	0	0	0	0	0	0	0	0	0
20/08/2015	11:14:00	1 day, 16:00:00	10:00:00	2	70	8	cod	1	0	0	0	0	0	0	0	1	0	0	0	0	0	0
20/08/2015	11:15:00	1 day, 17:00:00	11:00:00	2	70	8	cod	0	0	0	0	0	0	0	0	0	0	0	0	0	0	0
20/08/2015	11:16:00	1 day, 18:00:00	12:00:00	2	70	8	cod	1	0	0	0	0	0	0	0	1	0	0	0	0	0	0
20/08/2015	11:17:00	1 day, 19:00:00	13:00:00	2	70	8	cod	0	0	0	0	0	0	0	0	0	0	0	0	0	0	0
20/08/2015	11:18:00	1 day, 20:00:00	14:00:00	2	70	8	cod	0	0	0	0	0	0	0	0	0	0	0	0	0	0	0
20/08/2015	11:19:00	1 day, 21:00:00	15:00:00	2	70	8	tc	1	1	0	0	0	0	0	0	0	0	0	0	0	0	0
20/08/2015	11:19:00	1 day, 21:00:00	15:00:00	2	70	8	cod	2	2	0	0	0	0	0	0	0	0	0	0	0	0	0
20/08/2015	11:20:00	1 day, 22:00:00	16:00:00	2	70	8	cod	0	0	0	0	0	0	0	0	0	0	0	0	0	0	0
20/08/2015	11:21:00	1 day, 23:00:00	17:00:00	2	70	8	cod	0	0	0	0	0	0	0	0	0	0	0	0	0	0	0
20/08/2015	11:22:00	2 days, 0:00:00	18:00:00	2	70	8	tc	2	2	0	0	0	0	0	0	0	0	0	0	0	0	0
20/08/2015	11:22:00	2 days, 0:00:00	18:00:00	2	70	8	cod	0	0	0	0	0	0	0	0	0	0	0	0	0	0	0
20/08/2015	11:23:00	2 days, 1:00:00	19:00:00	2	70	8	cod	1	1	0	0	0	0	0	0	0	0	0	0	0	0	0
20/08/2015	11:24:00	2 days, 2:00:00	20:00:00	2	70	8	tc	1	1	0	0	0	0	0	0	0	0	0	0	0	0	0
20/08/2015	11:24:00	2 days, 2:00:00	20:00:00	2	70	8	cod	1	0	0	0	0	0	0	0	1	0	0	0	0	0	0
20/08/2015	11:25:00	2 days, 3:00:00	21:00:00	2	70	8	cod	1	0	0	0	0	0	0	0	1	0	0	0	0	0	0
20/08/2015	11:26:00	2 days, 4:00:00	22:00:00	2	70	8	cod	2	2	0	0	0	0	0	0	0	0	0	0	0	0	0
20/08/2015	11:27:00	2 days, 5:00:00	23:00:00	2	70	8	tc	2	1	0	0	0	0	0	0	1	0	0	0	0	0	0
20/08/2015	11:27:00	2 days, 5:00:00	23:00:00	2	70	8	cod	4	2	0	0	0	0	0	0	2	0	0	0	0	0	0
20/08/2015	11:28:00	2 days, 6:00:00	1 day, 0:00:00	2	70	8	tc	1	1	0	0	0	0	0	0	0	0	0	0	0	0	0
20/08/2015	11:28:00	2 days, 6:00:00	1 day, 0:00:00	2	70	8	cod	1	0	1	0	0	0	0	0	0	0	0	0	0	0	0
20/08/2015	11:29:00	2 days, 7:00:00	1 day, 1:00:00	2	70	8	cod	0	0	0	0	0	0	0	0	0	0	0	0	0	0	0
20/08/2015	11:30:00	2 days, 8:00:00	1 day, 2:00:00	2	70	8	cod	0	0	0	0	0	0	0	0	0	0	0	0	0	0	0
20/08/2015	11:31:00	2 days, 9:00:00	1 day, 3:00:00	2	70	8	cod	1	1	0	0	0	0	0	0	0	0	0	0	0	0	0
20/08/2015	11:32:00	2 days, 10:00:00	1 day, 4:00:00	2	70	8	cod	1	1	0	0	0	0	0	0	0	0	0	0	0	0	0
20/08/2015	11:33:00	2 days, 11:00:00	1 day, 5:00:00	2	70	8	tc	1	1	0	0	0	0	0	0	0	0	0	0	0	0	0
20/08/2015	11:33:00	2 days, 11:00:00	1 day, 5:00:00	2	70	8	cod	1	1	0	0	0	0	0	0	0	0	0	0	0	0	0
20/08/2015	11:34:00	2 days, 12:00:00	1 day, 6:00:00	2	70	8	cod	2	2	0	0	0	0	0	0	0	0	0	0	0	0	0
20/08/2015	11:35:00	2 days, 13:00:00	1:00:00	2	71	8	cod	1	1	0	0	0	0	0	0	0	0	0	0	0	0	0
20/08/2015	11:36:00	2 days, 14:00:00	2:00:00	2	71	8	cod	1	1	0	0	0	0	0	0	0	0	0	0	0	0	0
20/08/2015	11:37:00	2 days, 15:00:00	3:00:00	2	71	8	cod	0	0	0	0	0	0	0	0	0	0	0	0	0	0	0
20/08/2015	11:38:00	2 days, 16:00:00	4:00:00	2	71	8	cod	9	2	1	0	1	1	0	3	1	0	0	0	0	0	0
20/08/2015	11:39:00	2 days, 17:00:00	5:00:00	2	71	8	cod	3	0	1	0	1	0	0	0	1	0	0	0	0	0	0
20/08/2015	11:40:00	2 days, 18:00:00	6:00:00	2	71	8	tc	1	1	0	0	0	0	0	0	0	0	0	0	0	0	0
20/08/2015	11:40:00	2 days, 18:00:00	6:00:00	2	71	8	cod	1	1	0	0	0	0	0	0	0	0	0	0	0	0	0
20/08/2015	11:41:00	2 days, 19:00:00	7:00:00	2	71	8	cod	1	0	1	0	0	0	0	0	0	0	0	0	0	0	0
20/08/2015	11:42:00	2 days, 20:00:00	8:00:00	2	71	8	tc	1	1	0	0	0	0	0	0	0	0	0	0	0	0	0
20/08/2015	11:42:00	2 days, 20:00:00	8:00:00	2	71	8	cod	1	0	0	0	1	0	0	0	0	0	0	0	0	0	0
20/08/2015	11:43:00	2 days, 21:00:00	9:00:00	2	71	8	cod	0	0	0	0	0	0	0	0	0	0	0	0	0	0	0
20/08/2015	11:44:00	2 days, 22:00:00	10:00:00	2	71	8	cod	0	0	0	0	0	0	0	0	0	0	0	0	0	0	0
20/08/2015	11:45:00	2 days, 23:00:00	11:00:00	2	71	8	cod	0	0	0	0	0	0	0	0	0	0	0	0	0	0	0
20/08/2015	11:46:00	3 days, 0:00:00	12:00:00	2	71	8	tc	1	1	0	0	0	0	0	0	0	0	0	0	0	0	0
20/08/2015	11:46:00	3 days, 0:00:00	12:00:00	2	71	8	cod	3	2	1	0	0	0	0	0	0	0	0	0	0	0	0
20/08/2015	11:47:00	3 days, 1:00:00	13:00:00	2	71	8	cod	4	3	0	0	0	0	0	0	1	0	0	0	0	0	0
20/08/2015	11:48:00	3 days, 2:00:00	14:00:00	2	71	8	cod	2	1	1	0	0	0	0	0	0	1	0	1	0	0	0
20/08/2015	11:49:00	3 days, 3:00:00	15:00:00	2	71	8	tc	1	1	0	0	0	0	0	0	0	0	0	0	0	0	0
20/08/2015	11:49:00	3 days, 3:00:00	15:00:00	2	71	8	cod	5	2	1	0	0	0	1	1	0	0	0	0	0	1	0
20/08/2015	11:50:00	3 days, 4:00:00	16:00:00	2	71	8	tc	1	1	0	0	0	0	0	0	0	0	0	0	0	0	0
20/08/2015	11:50:00	3 days, 4:00:00	16:00:00	2	71	8	cod	1	1	0	0	0	0	0	0	0	0	0	0	0	0	0
20/08/2015	11:51:00	3 days, 5:00:00	17:00:00	2	71	8	cod	3	1	0	0	0	1	0	1	0	0	0	0	0	0	0
20/08/2015	11:52:00	3 days, 6:00:00	18:00:00	2	71	8	cod	3	2	0	0	0	0	0	0	1	0	0	0	0	0	0
20/08/2015	11:53:00	3 days, 7:00:00	19:00:00	2	71	8	cod	2	2	0	0	0	0	0	0	0	0	0	0	0	0	0
20/08/2015	11:54:00	3 days, 8:00:00	20:00:00	2	71	8	cod	3	1	1	0	0	0	0	0	1	0	0	0	0	0	0
20/08/2015	11:55:00	3 days, 9:00:00	21:00:00	2	71	8	cod	3	3	0	0	0	0	0	0	0	0	0	0	0	0	0
20/08/2015	11:56:00	3 days, 10:00:00	22:00:00	2	71	8	cod	2	0	0	0	0	0	1	0	1	0	0	0	0	0	0
20/08/2015	11:57:00	3 days, 11:00:00	23:00:00	2	71	8	tc	1	0	0	0	0	0	0	0	1	0	0	0	0	0	0
20/08/2015	11:57:00	3 days, 11:00:00	23:00:00	2	71	8	cod	5	5	0	0	0	0	0	0	0	0	0	0	0	0	0
20/08/2015	11:58:00	3 days, 12:00:00	1 day, 0:00:00	2	71	8	tc	2	2	0	0	0	0	0	0	0	0	0	0	0	0	0
20/08/2015	11:58:00	3 days, 12:00:00	1 day, 0:00:00	2	71	8	cod	1	0	1	0	0	0	0	0	0	0	0	0	0	0	0
20/08/2015	11:59:00	3 days, 13:00:00	1 day, 1:00:00	2	71	8	cod	1	1	0	0	0	0	0	0	0	0	0	0	0	0	0
20/08/2015	12:00:00	3 days, 14:00:00	1 day, 2:00:00	2	71	8	cod	3	3	0	0	0	0	0	0	0	0	0	0	0	0	0
20/08/2015	12:01:00	3 days, 15:00:00	1 day, 3:00:00	2	71	8	tc	1	1	0	0	0	0	0	0	0	0	0	0	0	0	0
20/08/2015	12:01:00	3 days, 15:00:00	1 day, 3:00:00	2	71	8	cod	0	0	0	0	0	0	0	0	0	0	0	0	0	0	0
20/08/2015	12:02:00	3 days, 16:00:00	1 day, 4:00:00	2	71	8	cod	1	0	1	0	0	0	0	0	0	0	0	0	0	0	0
20/08/2015	12:03:00	3 days, 17:00:00	1 day, 5:00:00	2	71	8	cod	3	3	0	0	0	0	0	0	0	0	0	0	0	0	0
20/08/2015	12:04:00	3 days, 18:00:00	1 day, 6:00:00	2	71	8	tc	1	1	0	0	0	0	0	0	0	0	0	0	0	0	0
20/08/2015	12:04:00	3 days, 18:00:00	1 day, 6:00:00	2	71	8	cod	1	0	0	0	0	0	0	1	0	0	0	0	0	0	0
20/08/2015	12:05:00	3 days, 19:00:00	1:00:00	2	72	8	tc	1	1	0	0	0	0	0	0	0	0	0	0	0	0	0
20/08/2015	12:05:00	3 days, 19:00:00	1:00:00	2	72	8	cod	14	5	0	0	0	0	0	0	9	0	0	0	0	0	0
20/08/2015	12:06:00	3 days, 20:00:00	2:00:00	2	72	8	cod	22	7	4	0	0	0	0	1	10	0	0	0	0	0	0
20/08/2015	12:07:00	3 days, 21:00:00	3:00:00	2	72	8	tc	2	2	0	0	0	0	0	0	0	0	0	0	0	0	0
20/08/2015	12:07:00	3 days, 21:00:00	3:00:00	2	72	8	cod	8	4	0	0	0	0	0	0	4	0	0	0	0	0	0
20/08/2015	12:08:00	3 days, 22:00:00	4:00:00	2	72	8	cod	7	6	1	0	0	0	0	0	0	1	1	0	0	1	0
20/08/2015	12:09:00	3 days, 23:00:00	5:00:00	2	72	8	cod	8	5	2	0	0	0	0	0	1	0	0	0	0	0	0
20/08/2015	12:10:00	4 days, 0:00:00	6:00:00	2	72	8	cod	8	4	2	0	0	0	0	0	2	0	0	0	0	0	0
20/08/2015	12:11:00	4 days, 1:00:00	7:00:00	2	72	8	tc	1	0	0	0	0	0	0	0	1	0	0	0	0	0	0
20/08/2015	12:11:00	4 days, 1:00:00	7:00:00	2	72	8	cod	3	2	0	0	0	0	0	1	0	1	1	0	0	1	0
20/08/2015	12:12:00	4 days, 2:00:00	8:00:00	2	72	8	tc	0	0	0	0	0	0	0	0	0	1	1	0	0	0	0
20/08/2015	12:12:00	4 days, 2:00:00	8:00:00	2	72	8	cod	1	1	0	0	0	0	0	0	0	2	2	0	0	2	0
20/08/2015	12:13:00	4 days, 3:00:00	9:00:00	2	72	8	tc	1	0	0	0	0	0	0	1	0	0	0	0	0	0	0
20/08/2015	12:13:00	4 days, 3:00:00	9:00:00	2	72	8	cod	2	0	0	0	0	0	0	0	2	0	0	0	0	0	0
20/08/2015	12:14:00	4 days, 4:00:00	10:00:00	2	72	8	tc	0	0	0	0	0	0	0	0	0	0	0	0	1	0	0
20/08/2015	12:14:00	4 days, 4:00:00	10:00:00	2	72	8	cod	0	0	0	0	0	0	0	0	0	1	1	0	0	1	0
20/08/2015	12:15:00	4 days, 5:00:00	11:00:00	2	72	8	cod	1	0	0	0	0	0	0	1	0	0	0	0	0	0	0
20/08/2015	12:16:00	4 days, 6:00:00	12:00:00	2	72	8	tc	1	0	0	0	0	0	0	0	1	0	0	0	0	0	0
20/08/2015	12:16:00	4 days, 6:00:00	12:00:00	2	72	8	cod	2	1	0	0	0	0	0	0	1	1	1	0	0	1	0
20/08/2015	12:17:00	4 days, 7:00:00	13:00:00	2	72	8	cod	1	1	0	0	0	0	0	0	0	1	1	0	0	0	0
20/08/2015	12:18:00	4 days, 8:00:00	14:00:00	2	72	8	tc	0	0	0	0	0	0	0	0	0	1	1	0	0	0	0
20/08/2015	12:18:00	4 days, 8:00:00	14:00:00	2	72	8	cod	0	0	0	0	0	0	0	0	0	1	1	0	1	0	0
20/08/2015	12:19:00	4 days, 9:00:00	15:00:00	2	72	8	cod	0	0	0	0	0	0	0	0	0	2	2	0	0	2	0
20/08/2015	12:20:00	4 days, 10:00:00	16:00:00	2	72	8	tc	0	0	0	0	0	0	0	0	0	0	0	0	1	0	0
20/08/2015	12:20:00	4 days, 10:00:00	16:00:00	2	72	8	cod	0	0	0	0	0	0	0	0	0	0	0	0	0	1	0
20/08/2015	12:21:00	4 days, 11:00:00	17:00:00	2	72	8	cod	1	0	0	0	0	0	1	0	0	1	1	0	0	0	0
20/08/2015	12:22:00	4 days, 12:00:00	18:00:00	2	72	8	tc	1	0	0	0	0	0	0	1	0	0	0	0	0	0	0
20/08/2015	12:22:00	4 days, 12:00:00	18:00:00	2	72	8	cod	1	0	0	0	0	0	1	0	0	0	0	0	1	0	1
20/08/2015	12:23:00	4 days, 13:00:00	19:00:00	2	72	8	cod	3	1	0	0	1	0	0	1	0	1	1	0	0	1	0
20/08/2015	12:24:00	4 days, 14:00:00	20:00:00	2	72	8	cod	2	0	0	0	0	0	0	1	1	1	1	0	0	0	0
20/08/2015	12:25:00	4 days, 15:00:00	21:00:00	2	72	8	tc	0	0	0	0	0	0	0	0	0	1	1	0	0	0	0
20/08/2015	12:25:00	4 days, 15:00:00	21:00:00	2	72	8	cod	2	0	1	0	0	0	1	0	0	1	1	0	1	0	0
20/08/2015	12:26:00	4 days, 16:00:00	22:00:00	2	72	8	tc	0	0	0	0	0	0	0	0	0	0	0	0	1	0	0
20/08/2015	12:26:00	4 days, 16:00:00	22:00:00	2	72	8	cod	0	0	0	0	0	0	0	0	0	0	0	0	1	0	0
20/08/2015	12:27:00	4 days, 17:00:00	23:00:00	2	72	8	tc	2	2	0	0	0	0	0	0	0	0	0	0	0	0	0
20/08/2015	12:27:00	4 days, 17:00:00	23:00:00	2	72	8	cod	1	0	1	0	0	0	0	0	0	1	0	1	0	1	0
20/08/2015	12:28:00	4 days, 18:00:00	1 day, 0:00:00	2	72	8	cod	0	0	0	0	0	0	0	0	0	0	0	0	0	0	0
20/08/2015	12:29:00	4 days, 19:00:00	1 day, 1:00:00	2	72	8	cod	1	0	0	0	0	0	0	0	1	0	0	0	0	0	0
20/08/2015	12:30:00	4 days, 20:00:00	1 day, 2:00:00	2	72	8	cod	0	0	0	0	0	0	0	0	0	0	0	0	0	0	0
20/08/2015	12:30:00	4 days, 20:00:00	1 day, 2:00:00	2	72	8	tc	1	0	0	0	0	0	0	1	0	0	0	0	0	0	0
20/08/2015	12:31:00	4 days, 21:00:00	1 day, 3:00:00	2	72	8	cod	1	0	0	0	0	0	1	0	0	0	0	0	0	0	0
20/08/2015	12:32:00	4 days, 22:00:00	1 day, 4:00:00	2	72	8	cod	1	0	0	0	0	0	0	1	0	0	0	0	0	0	0
20/08/2015	12:33:00	4 days, 23:00:00	1 day, 5:00:00	2	72	8	sculpin	1	0	0	0	1	0	0	0	0	0	0	0	0	0	0
20/08/2015	12:33:00	4 days, 23:00:00	1 day, 5:00:00	2	72	8	cod	2	1	1	0	0	0	0	0	0	1	0	1	0	0	0
20/08/2015	12:34:00	5 days, 0:00:00	1 day, 6:00:00	2	72	8	cod	0	0	0	0	0	0	0	0	0	0	0	0	0	1	0
20/08/2015	12:35:00	5 days, 1:00:00	1:00:00	2	73	1	cod	1	0	0	0	0	1	0	0	0	0	0	0	0	0	0
20/08/2015	12:36:00	5 days, 2:00:00	2:00:00	2	73	1	cod	0	0	0	0	0	0	0	0	0	0	0	0	0	0	0
20/08/2015	12:37:00	5 days, 3:00:00	3:00:00	2	73	1	cod	1	0	0	0	0	0	0	0	1	1	1	0	1	0	1
20/08/2015	12:37:00	5 days, 3:00:00	3:00:00	2	73	1	tc	1	0	0	0	0	0	0	0	1	0	0	0	0	0	0
20/08/2015	12:38:00	5 days, 4:00:00	4:00:00	2	73	1	cod	3	0	1	0	0	0	1	0	1	0	0	0	0	0	0
20/08/2015	12:39:00	5 days, 5:00:00	5:00:00	2	73	1	cod	4	3	0	0	0	0	1	0	0	0	0	0	0	0	1
20/08/2015	12:40:00	5 days, 6:00:00	6:00:00	2	73	1	cod	3	1	1	0	0	0	1	0	0	0	0	0	0	0	0
20/08/2015	12:41:00	5 days, 7:00:00	7:00:00	2	73	1	cod	3	2	0	0	0	0	0	0	1	0	0	0	0	0	0
20/08/2015	12:42:00	5 days, 8:00:00	8:00:00	2	73	1	cod	4	0	0	0	0	0	0	2	2	1	1	0	0	0	0
20/08/2015	12:43:00	5 days, 9:00:00	9:00:00	2	73	1	cod	2	1	0	0	0	0	0	0	1	2	0	2	0	1	0
20/08/2015	12:44:00	5 days, 10:00:00	10:00:00	2	73	1	cod	0	0	0	0	0	0	0	0	0	1	0	1	0	3	0
20/08/2015	12:45:00	5 days, 11:00:00	11:00:00	2	73	1	cod	5	2	2	0	0	0	0	0	1	0	0	0	0	0	0
20/08/2015	12:46:00	5 days, 12:00:00	12:00:00	2	73	1	cod	2	0	0	0	0	1	1	0	0	1	1	0	0	1	0
20/08/2015	12:47:00	5 days, 13:00:00	13:00:00	2	73	1	cod	6	1	1	0	2	0	1	0	1	0	0	0	0	0	0
20/08/2015	12:48:00	5 days, 14:00:00	14:00:00	2	73	1	cod	0	0	0	0	0	0	0	0	0	1	0	1	0	1	0
20/08/2015	12:49:00	5 days, 15:00:00	15:00:00	2	73	1	tc	1	0	0	0	0	0	0	0	1	0	0	0	0	0	0
20/08/2015	12:49:00	5 days, 15:00:00	15:00:00	2	73	1	cod	3	1	0	0	0	0	0	0	2	0	0	0	0	0	0
20/08/2015	12:50:00	5 days, 16:00:00	16:00:00	2	73	1	tc	1	1	0	0	0	0	0	0	0	0	0	0	0	0	0
20/08/2015	12:50:00	5 days, 16:00:00	16:00:00	2	73	1	cod	6	2	3	0	0	0	0	0	1	0	0	0	0	0	0
20/08/2015	12:51:00	5 days, 17:00:00	17:00:00	2	73	1	tc	1	0	1	0	0	0	0	0	0	0	0	0	0	0	0
20/08/2015	12:51:00	5 days, 17:00:00	17:00:00	2	73	1	cod	3	0	2	0	1	0	0	0	0	1	0	1	1	0	0
20/08/2015	12:52:00	5 days, 18:00:00	18:00:00	2	73	1	cod	2	0	1	0	0	0	1	0	0	1	0	1	0	1	0
20/08/2015	12:53:00	5 days, 19:00:00	19:00:00	2	73	1	cod	6	1	1	0	1	1	1	0	1	0	0	0	0	0	0
20/08/2015	12:54:00	5 days, 20:00:00	20:00:00	2	73	1	cod	12	0	3	0	2	0	3	0	4	4	2	2	1	2	0
20/08/2015	12:55:00	5 days, 21:00:00	21:00:00	2	73	1	tc	1	0	0	0	0	0	1	0	0	0	0	0	0	0	0
20/08/2015	12:55:00	5 days, 21:00:00	21:00:00	2	73	1	cod	3	1	0	0	0	0	1	1	0	0	0	0	0	1	0
20/08/2015	12:56:00	5 days, 22:00:00	22:00:00	2	73	1	cod	18	6	6	0	0	0	0	1	5	0	0	0	0	0	0
20/08/2015	12:57:00	5 days, 23:00:00	23:00:00	2	73	1	cod	16	7	1	1	2	0	0	2	3	0	0	0	0	0	0
20/08/2015	12:58:00	6 days, 0:00:00	1 day, 0:00:00	2	73	1	cod	2	0	0	0	0	0	0	1	1	1	1	0	0	1	0
20/08/2015	12:59:00	6 days, 1:00:00	1 day, 1:00:00	2	73	1	tc	1	1	0	0	0	0	0	0	0	0	0	0	0	0	0
20/08/2015	12:59:00	6 days, 1:00:00	1 day, 1:00:00	2	73	1	cod	14	4	5	0	0	0	0	2	3	0	0	0	0	0	0
20/08/2015	13:00:00	6 days, 2:00:00	1 day, 2:00:00	2	73	1	cod	8	3	3	0	0	0	0	0	2	0	0	0	0	0	0
20/08/2015	13:01:00	6 days, 3:00:00	1 day, 3:00:00	2	73	1	tc	2	2	0	0	0	0	0	0	0	0	0	0	0	0	0	Jellyfish blocking view
20/08/2015	13:01:00	6 days, 3:00:00	1 day, 3:00:00	2	73	1	cod	5	2	0	0	0	0	0	0	3	0	0	0	0	0	0
20/08/2015	13:02:00	6 days, 4:00:00	1 day, 4:00:00	2	73	1	cod	0	0	0	0	0	0	0	0	0	0	0	0	0	0	0
20/08/2015	13:03:00	6 days, 5:00:00	1 day, 5:00:00	2	73	1	cod	1	1	0	0	0	0	0	0	0	0	0	0	0	0	0
20/08/2015	13:04:00	6 days, 6:00:00	1 day, 6:00:00	2	73	1	tc	1	0	0	0	0	0	0	0	0	0	0	0	0	0	0
20/08/2015	13:04:00	6 days, 6:00:00	1 day, 6:00:00	2	73	1	cod	4	3	1	0	0	0	0	0	0	0	0	0	0	0	0
20/08/2015	13:05:00	6 days, 7:00:00	1:00:00	2	74	1	cod	7	5	0	0	0	0	0	0	2	0	0	0	0	0	0
20/08/2015	13:06:00	6 days, 8:00:00	2:00:00	2	74	1	cod	3	1	0	0	1	0	0	1	0	1	1	0	0	0	0
20/08/2015	13:07:00	6 days, 9:00:00	3:00:00	2	74	1	cod	3	1	0	0	0	1	1	0	0	2	2	0	0	2	0
20/08/2015	13:08:00	6 days, 10:00:00	4:00:00	2	74	1	cod	2	0	0	0	0	0	0	2	0	1	1	0	1	1	0
20/08/2015	13:09:00	6 days, 11:00:00	5:00:00	2	74	1	cod	2	0	0	0	1	0	0	1	0	0	0	0	0	0	0
20/08/2015	13:10:00	6 days, 12:00:00	6:00:00	2	74	1	tc	1	0	0	0	0	0	0	1	0	0	0	0	0	0	0
20/08/2015	13:10:00	6 days, 12:00:00	6:00:00	2	74	1	cod	1	0	0	0	0	1	0	0	0	0	0	0	0	0	0
20/08/2015	13:11:00	6 days, 13:00:00	7:00:00	2	74	2	cod	1	0	0	0	0	0	1	0	0	0	0	0	0	0	0	water direction change
20/08/2015	13:12:00	6 days, 14:00:00	8:00:00	2	74	2	cod	3	1	0	0	0	2	0	0	0	0	0	0	0	0	0
20/08/2015	13:13:00	6 days, 15:00:00	9:00:00	2	74	2	cod	3	1	1	0	0	0	1	0	0	0	0	0	0	0	0
20/08/2015	13:14:00	6 days, 16:00:00	10:00:00	2	74	2	cod	1	0	1	0	0	0	0	0	0	0	0	0	0	0	0	10 min video
20/08/2015	13:15:00	6 days, 17:00:00	1:00:00	2	75	2	cod	4	1	0	0	1	0	2	0	0	0	0	0	0	0	0
20/08/2015	13:16:00	6 days, 18:00:00	2:00:00	2	75	2	cod	8	0	1	0	1	1	0	1	4	0	0	0	0	0	0
20/08/2015	13:17:00	6 days, 19:00:00	3:00:00	2	75	2	cod	7	0	2	0	0	3	1	0	1	0	0	0	0	0	0
20/08/2015	13:18:00	6 days, 20:00:00	4:00:00	2	75	2	cod	8	0	2	2	1	3	0	0	0	2	1	1	1	1	0
20/08/2015	13:19:00	6 days, 21:00:00	5:00:00	2	75	2	cod	7	2	2	2	0	0	0	1	0	1	0	1	1	0	0
20/08/2015	13:20:00	6 days, 22:00:00	6:00:00	2	75	2	cod	15	5	5	1	4	0	0	0	0	0	0	0	0	0	0
20/08/2015	13:21:00	6 days, 23:00:00	7:00:00	2	75	2	cod	11	2	2	1	2	0	2	2	0	0	0	0	0	0	0
20/08/2015	13:22:00	7 days, 0:00:00	8:00:00	2	75	2	cod	10	4	0	0	1	1	2	0	2	0	0	0	0	0	0
20/08/2015	13:23:00	7 days, 1:00:00	9:00:00	2	75	2	cod	11	3	4	1	2	0	0	1	0	0	0	0	0	0	0
20/08/2015	13:24:00	7 days, 2:00:00	10:00:00	2	75	2	cod	15	6	0	0	4	3	1	0	1	1	1	0	1	0	0
20/08/2015	13:25:00	7 days, 3:00:00	11:00:00	2	75	2	cod	10	0	0	0	5	3	0	1	1	0	0	0	0	0	0
20/08/2015	13:26:00	7 days, 4:00:00	12:00:00	2	75	2	cod	6	1	4	0	0	0	1	0	0	0	0	0	0	0	0
20/08/2015	13:27:00	7 days, 5:00:00	13:00:00	2	75	2	cod	8	0	2	0	2	1	1	1	1	0	0	0	0	0	0
20/08/2015	13:28:00	7 days, 6:00:00	14:00:00	2	75	2	cod	15	2	3	0	0	6	4	0	0	0	0	0	0	0	0
20/08/2015	13:29:00	7 days, 7:00:00	15:00:00	2	75	2	cod	13	2	5	0	0	6	0	0	0	0	0	0	0	0	0
20/08/2015	13:30:00	7 days, 8:00:00	16:00:00	2	75	3	cod	6	2	0	0	0	2	1	0	1	0	0	0	0	0	0
20/08/2015	13:31:00	7 days, 9:00:00	17:00:00	2	75	3	cod	9	1	5	0	0	0	2	0	1	0	0	0	0	0	0
20/08/2015	13:32:00	7 days, 10:00:00	18:00:00	2	75	3	cod	4	0	1	0	0	2	0	1	0	1	0	1	0	0	0
20/08/2015	13:33:00	7 days, 11:00:00	19:00:00	2	75	3	cod	8	0	1	0	0	2	5	0	0	0	0	0	0	1	0
20/08/2015	13:34:00	7 days, 12:00:00	20:00:00	2	75	3	cod	4	0	0	0	2	1	1	0	0	0	0	0	0	0	0
20/08/2015	13:35:00	7 days, 13:00:00	21:00:00	2	75	3	cod	7	1	0	0	1	3	1	0	1	1	1	0	0	1	0
20/08/2015	13:36:00	7 days, 14:00:00	22:00:00	2	75	3	cod	2	0	0	0	1	1	0	0	0	1	0	1	0	1	0
20/08/2015	13:37:00	7 days, 15:00:00	23:00:00	2	75	3	cod	4	1	1	0	0	0	1	0	1	0	0	0	0	0	0
20/08/2015	13:38:00	7 days, 16:00:00	1 day, 0:00:00	2	75	3	cod	3	1	0	0	0	1	1	0	0	0	0	0	0	0	0
20/08/2015	13:39:00	7 days, 17:00:00	1 day, 1:00:00	2	75	3	cod	2	0	1	0	0	1	0	0	0	0	0	0	0	0	0
20/08/2015	13:40:00	7 days, 18:00:00	1 day, 2:00:00	2	75	3	cod	3	0	0	0	1	1	0	0	1	1	0	1	0	0	0
20/08/2015	13:41:00	7 days, 19:00:00	1 day, 3:00:00	2	75	3	cod	3	0	0	0	1	1	1	0	0	0	0	0	0	1	0
20/08/2015	13:42:00	7 days, 20:00:00	1 day, 4:00:00	2	75	4	cod	3	0	1	0	0	1	1	0	0	0	0	0	0	0	0
20/08/2015	13:43:00	7 days, 21:00:00	1 day, 5:00:00	2	75	4	tc	1	0	0	0	0	1	0	0	0	0	0	0	0	0	0
20/08/2015	13:43:00	7 days, 21:00:00	1 day, 5:00:00	2	75	4	cod	5	0	0	0	1	3	0	0	1	0	0	0	0	0	0
20/08/2015	13:44:00	7 days, 22:00:00	1 day, 6:00:00	2	75	4	cod	2	0	0	0	0	2	0	0	0	0	0	0	0	0	0
20/08/2015	13:45:00	7 days, 23:00:00	1:00:00	2	76	4	cod	2	0	0	0	0	1	0	0	1	0	0	0	0	0	0
20/08/2015	13:46:00	8 days, 0:00:00	2:00:00	2	76	4	cod	3	0	0	0	1	1	1	0	0	0	0	0	0	0	0
20/08/2015	13:47:00	8 days, 1:00:00	3:00:00	2	76	4	cod	6	1	1	0	1	1	1	0	1	0	0	0	0	0	0
20/08/2015	13:48:00	8 days, 2:00:00	4:00:00	2	76	4	cod	4	0	0	0	0	1	1	2	0	1	1	0	0	0	0
20/08/2015	13:49:00	8 days, 3:00:00	5:00:00	2	76	4	cod	9	0	1	4	1	1	2	0	0	0	0	0	1	0	0
20/08/2015	13:50:00	8 days, 4:00:00	6:00:00	2	76	4	cod	10	0	2	3	0	1	4	0	0	0	0	0	0	0	0
20/08/2015	13:51:00	8 days, 5:00:00	7:00:00	2	76	4	cod	20	0	3	2	3	1	6	3	2	0	0	0	0	0	0
20/08/2015	13:52:00	8 days, 6:00:00	8:00:00	2	76	4	cod	6	0	0	0	0	2	3	1	0	1	1	0	0	1	0
20/08/2015	13:53:00	8 days, 7:00:00	9:00:00	2	76	4	cod	14	0	2	3	5	3	1	0	0	0	0	0	0	0	0
20/08/2015	13:54:00	8 days, 8:00:00	10:00:00	2	76	4	cod	10	1	2	0	2	3	0	1	1	0	0	0	0	0	0
20/08/2015	13:55:00	8 days, 9:00:00	11:00:00	2	76	4	cod	9	0	1	0	0	2	2	3	1	0	0	0	0	0	0
20/08/2015	13:56:00	8 days, 10:00:00	12:00:00	2	76	4	cod	5	0	1	1	0	0	2	1	0	1	1	0	0	0	0
20/08/2015	13:57:00	8 days, 11:00:00	13:00:00	2	76	4	cod	7	0	0	0	0	1	5	0	1	0	0	0	1	0	0
20/08/2015	13:58:00	8 days, 12:00:00	14:00:00	2	76	4	cod	8	0	0	0	2	4	1	1	0	0	0	0	0	0	0
20/08/2015	13:59:00	8 days, 13:00:00	15:00:00	2	76	4	tc	2	0	0	0	0	2	0	0	0	0	0	0	0	0	0
20/08/2015	13:59:00	8 days, 13:00:00	15:00:00	2	76	4	cod	12	1	0	0	2	2	2	4	1	2	1	1	0	1	0
20/08/2015	14:00:00	8 days, 14:00:00	16:00:00	2	76	4	cod	9	0	0	0	1	4	3	1	0	1	1	0	0	2	0
20/08/2015	14:01:00	8 days, 15:00:00	17:00:00	2	76	4	cod	8	0	1	0	1	3	2	0	1	1	1	0	0	1	0
20/08/2015	14:02:00	8 days, 16:00:00	18:00:00	2	76	4	cod	7	1	0	0	0	1	3	1	1	1	1	0	0	1	0
20/08/2015	14:03:00	8 days, 17:00:00	19:00:00	2	76	4	cod	6	1	1	0	1	1	1	0	1	0	0	0	0	0	0
20/08/2015	14:04:00	8 days, 18:00:00	20:00:00	2	76	4	tc	1	1	0	0	0	0	0	0	0	0	0	0	0	0	0
20/08/2015	14:04:00	8 days, 18:00:00	20:00:00	2	76	4	cod	4	1	0	0	1	1	1	0	0	1	0	1	1	0	0
20/08/2015	14:05:00	8 days, 19:00:00	21:00:00	2	76	4	cod	5	0	0	0	2	2	1	0	0	0	0	0	0	0	1	Big Fish Escape
20/08/2015	14:06:00	8 days, 20:00:00	22:00:00	2	76	4	cod	7	0	0	1	1	5	0	0	0	0	0	0	0	0	0
20/08/2015	14:07:00	8 days, 21:00:00	23:00:00	2	76	4	cod	2	0	1	0	0	0	1	0	0	1	0	1	0	0	0
20/08/2015	14:08:00	8 days, 22:00:00	1 day, 0:00:00	2	76	4	cod	2	0	0	0	0	2	0	0	0	0	0	0	0	0	0
20/08/2015	14:09:00	8 days, 23:00:00	1 day, 1:00:00	2	76	4	tc	1	0	0	0	1	0	0	0	0	0	0	0	0	0	0
20/08/2015	14:09:00	8 days, 23:00:00	1 day, 1:00:00	2	76	4	cod	6	0	1	1	1	3	0	0	0	0	0	0	0	0	0
20/08/2015	14:10:00	9 days, 0:00:00	1 day, 2:00:00	2	76	4	cod	5	0	0	1	1	1	1	0	1	0	0	0	0	0	0
20/08/2015	14:11:00	9 days, 1:00:00	1 day, 3:00:00	2	76	4	cod	5	0	0	0	1	0	2	1	1	0	0	0	0	0	0
20/08/2015	14:12:00	9 days, 2:00:00	1 day, 4:00:00	2	76	4	tc	1	0	0	0	0	1	0	0	0	0	0	0	0	0	0
20/08/2015	14:12:00	9 days, 2:00:00	1 day, 4:00:00	2	76	4	cod	6	0	1	1	1	1	2	0	0	0	0	0	0	0	0
20/08/2015	14:13:00	9 days, 3:00:00	1 day, 5:00:00	2	76	4	cod	2	0	0	0	0	2	0	0	0	0	0	0	0	0	0
20/08/2015	14:14:00	9 days, 4:00:00	1 day, 6:00:00	2	76	4	cod	3	0	0	0	0	1	2	0	0	0	0	0	0	0	0
20/08/2015	14:15:00	9 days, 5:00:00	1:00:00	2	77	4	cod	2	0	0	0	0	2	0	0	0	0	0	0	0	0	0
20/08/2015	14:16:00	9 days, 6:00:00	2:00:00	2	77	4	cod	2	0	0	0	0	2	0	0	0	0	0	0	0	0	0
20/08/2015	14:17:00	9 days, 7:00:00	3:00:00	2	77	4	tc	1	0	0	0	0	1	0	0	0	0	0	0	0	0	0
20/08/2015	14:17:00	9 days, 7:00:00	3:00:00	2	77	4	cod	3	0	0	0	0	2	1	0	0	0	0	0	0	0	0
20/08/2015	14:18:00	9 days, 8:00:00	4:00:00	2	77	4	cod	3	0	0	0	0	2	1	0	0	0	0	0	0	0	0
20/08/2015	14:19:00	9 days, 9:00:00	5:00:00	2	77	4	cod	1	0	0	0	0	0	1	0	0	0	0	0	0	0	0
20/08/2015	14:20:00	9 days, 10:00:00	6:00:00	2	77	4	cod	3	0	0	0	0	3	0	0	0	0	0	0	0	0	0
20/08/2015	14:21:00	9 days, 11:00:00	7:00:00	2	77	4	cod	1	0	0	0	0	1	0	0	0	0	0	0	0	0	0
20/08/2015	14:22:00	9 days, 12:00:00	8:00:00	2	77	4	cod	1	0	0	0	0	1	0	0	0	0	0	0	0	0	0
20/08/2015	14:23:00	9 days, 13:00:00	9:00:00	2	77	4	tc	1	0	0	0	0	1	0	0	0	0	0	0	0	0	0
20/08/2015	14:23:00	9 days, 13:00:00	9:00:00	2	77	4	cod	1	0	0	0	0	1	0	0	0	0	0	0	0	0	0
20/08/2015	14:24:00	9 days, 14:00:00	10:00:00	2	77	4	cod	1	0	0	0	0	1	0	0	0	1	0	1	0	0	0
20/08/2015	14:25:00	9 days, 15:00:00	11:00:00	2	77	4	cod	2	0	0	0	1	1	0	0	0	0	0	0	0	1	0
20/08/2015	14:26:00	9 days, 16:00:00	12:00:00	2	77	4	cod	3	0	0	0	0	3	0	0	0	0	0	0	0	0	0
20/08/2015	14:27:00	9 days, 17:00:00	13:00:00	2	77	4	cod	3	0	0	0	0	2	1	0	0	0	0	0	0	0	0
20/08/2015	14:28:00	9 days, 18:00:00	14:00:00	2	77	4	tc	1	0	0	0	0	1	0	0	0	0	0	0	0	0	0
20/08/2015	14:28:00	9 days, 18:00:00	14:00:00	2	77	4	cod	4	0	0	0	0	2	2	0	0	0	0	0	0	0	0
20/08/2015	14:29:00	9 days, 19:00:00	15:00:00	2	77	4	cod	0	0	0	0	0	0	0	0	0	0	0	0	0	0	0
20/08/2015	14:30:00	9 days, 20:00:00	16:00:00	2	77	4	cod	4	1	0	0	0	2	0	0	1	0	0	0	0	0	0
20/08/2015	14:31:00	9 days, 21:00:00	17:00:00	2	77	4	cod	3	0	0	0	0	3	0	0	0	0	0	0	0	0	0
20/08/2015	14:32:00	9 days, 22:00:00	18:00:00	2	77	4	cod	3	0	0	0	1	1	1	0	0	0	0	0	0	0	0
20/08/2015	14:33:00	9 days, 23:00:00	19:00:00	2	77	4	cod	2	0	0	0	0	2	0	0	0	0	0	0	0	0	0
20/08/2015	14:34:00	10 days, 0:00:00	20:00:00	2	77	4	cod	6	0	0	0	0	6	0	0	0	0	0	0	0	0	0
20/08/2015	14:35:00	10 days, 1:00:00	21:00:00	2	77	4	cod	1	0	0	0	0	1	0	0	0	0	0	0	0	0	0
20/08/2015	14:36:00	10 days, 2:00:00	22:00:00	2	77	4	cod	1	0	0	0	0	1	0	0	0	1	0	1	1	0	0
20/08/2015	14:37:00	10 days, 3:00:00	23:00:00	2	77	4	cod	2	0	0	0	0	2	0	0	0	0	0	0	0	0	0
20/08/2015	14:38:00	10 days, 4:00:00	1 day, 0:00:00	2	77	4	cod	4	0	0	0	1	2	0	1	0	0	0	0	0	0	0
20/08/2015	14:39:00	10 days, 5:00:00	1 day, 1:00:00	2	77	4	cod	3	0	1	0	0	1	1	0	0	0	0	0	0	0	0
20/08/2015	14:40:00	10 days, 6:00:00	1 day, 2:00:00	2	77	4	cod	1	0	0	0	0	1	0	0	0	0	0	0	0	0	0
20/08/2015	14:41:00	10 days, 7:00:00	1 day, 3:00:00	2	77	4	cod	4	0	0	0	1	1	2	0	0	0	0	0	0	0	0
20/08/2015	14:42:00	10 days, 8:00:00	1 day, 4:00:00	2	77	4	cod	1	0	0	0	0	1	0	0	0	0	0	0	0	0	0
20/08/2015	14:43:00	10 days, 9:00:00	1 day, 5:00:00	2	77	4	cod	2	0	0	0	1	1	0	0	0	0	0	0	0	0	0
20/08/2015	14:44:00	10 days, 10:00:00	1 day, 6:00:00	2	77	4	cod	1	0	0	0	0	0	1	0	0	0	0	0	0	0	0
20/08/2015	14:45:00	10 days, 11:00:00	1:00:00	2	78	4	cod	2	0	0	0	0	1	1	0	0	0	0	0	0	0	0
20/08/2015	14:46:00	10 days, 12:00:00	2:00:00	2	78	4	cod	1	0	0	0	0	1	0	0	0	0	0	0	0	0	0
20/08/2015	14:47:00	10 days, 13:00:00	3:00:00	2	78	4	cod	0	0	0	0	0	0	0	0	0	0	0	0	0	0	0
20/08/2015	14:48:00	10 days, 14:00:00	4:00:00	2	78	4	cod	3	0	0	1	0	2	0	0	0	0	0	0	0	0	0
20/08/2015	14:49:00	10 days, 15:00:00	5:00:00	2	78	4	cod	1	0	0	0	0	1	0	0	0	0	0	0	0	0	0
20/08/2015	14:50:00	10 days, 16:00:00	6:00:00	2	78	4	tc	1	0	0	0	0	1	0	0	0	0	0	0	0	0	0
20/08/2015	14:50:00	10 days, 16:00:00	6:00:00	2	78	4	cod	1	0	0	0	0	1	0	0	0	0	0	0	0	0	0
20/08/2015	14:51:00	10 days, 17:00:00	7:00:00	2	78	4	cod	2	0	0	0	0	2	0	0	0	0	0	0	0	0	0
20/08/2015	14:52:00	10 days, 18:00:00	8:00:00	2	78	4	cod	0	0	0	0	0	0	0	0	0	0	0	0	0	0	0
20/08/2015	14:53:00	10 days, 19:00:00	9:00:00	2	78	4	cod	0	0	0	0	0	0	0	0	0	0	0	0	0	0	0
20/08/2015	14:54:00	10 days, 20:00:00	10:00:00	2	78	4	cod	2	0	0	0	0	1	1	0	0	0	0	0	0	0	0
20/08/2015	14:55:00	10 days, 21:00:00	11:00:00	2	78	4	cod	0	0	0	0	0	0	0	0	0	0	0	0	0	0	0
20/08/2015	14:56:00	10 days, 22:00:00	12:00:00	2	78	4	cod	1	0	0	0	0	1	0	0	0	0	0	0	0	0	0
20/08/2015	14:57:00	10 days, 23:00:00	13:00:00	2	78	4	cod	0	0	0	0	0	0	0	0	0	0	0	0	0	0	0
20/08/2015	14:58:00	11 days, 0:00:00	14:00:00	2	78	4	cod	0	0	0	0	0	0	0	0	0	1	0	1	1	0	0
20/08/2015	14:59:00	11 days, 1:00:00	15:00:00	2	78	4	cod	1	0	0	0	0	1	0	0	0	0	0	0	0	0	1
20/08/2015	15:00:00	11 days, 2:00:00	16:00:00	2	78	4	cod	0	0	0	0	0	0	0	0	0	0	0	0	0	0	0
20/08/2015	15:01:00	11 days, 3:00:00	17:00:00	2	78	4	cod	0	0	0	0	0	0	0	0	0	0	0	0	0	0	0
20/08/2015	15:02:00	11 days, 4:00:00	18:00:00	2	78	4	tc	1	0	0	0	0	1	0	0	0	0	0	0	0	0	0
20/08/2015	15:02:00	11 days, 4:00:00	18:00:00	2	78	4	cod	0	0	0	0	0	0	0	0	0	0	0	0	0	0	0
20/08/2015	15:03:00	11 days, 5:00:00	19:00:00	2	78	4	cod	1	0	0	0	0	1	0	0	0	0	0	0	0	0	0
20/08/2015	15:04:00	11 days, 6:00:00	20:00:00	2	78	4	cod	1	0	0	0	0	0	1	0	0	0	0	0	0	0	0
20/08/2015	15:05:00	11 days, 7:00:00	21:00:00	2	78	4	tc	1	0	0	0	0	0	1	0	0	0	0	0	0	0	0
20/08/2015	15:05:00	11 days, 7:00:00	21:00:00	2	78	4	cod	0	0	0	0	0	0	0	0	0	0	0	0	0	0	0
20/08/2015	15:06:00	11 days, 8:00:00	22:00:00	2	78	4	cod	0	0	0	0	0	0	0	0	0	0	0	0	0	0	0
20/08/2015	15:07:00	11 days, 9:00:00	23:00:00	2	78	4	cod	1	0	0	0	0	1	0	0	0	0	0	0	0	0	0
20/08/2015	15:08:00	11 days, 10:00:00	1 day, 0:00:00	2	78	4	cod	0	0	0	0	0	0	0	0	0	0	0	0	0	0	0
20/08/2015	15:09:00	11 days, 11:00:00	1 day, 1:00:00	2	78	4	cod	1	0	0	0	0	1	0	0	0	0	0	0	0	0	0
20/08/2015	15:10:00	11 days, 12:00:00	1 day, 2:00:00	2	78	4	cod	0	0	0	0	0	0	0	0	0	0	0	0	0	0	0
20/08/2015	15:11:00	11 days, 13:00:00	1 day, 3:00:00	2	78	4	cod	0	0	0	0	0	0	0	0	0	0	0	0	0	0	0
20/08/2015	15:12:00	11 days, 14:00:00	1 day, 4:00:00	2	78	4	cod	0	0	0	0	0	0	0	0	0	0	0	0	0	0	0
20/08/2015	15:13:00	11 days, 15:00:00	1 day, 5:00:00	2	78	4	cod	1	0	0	0	0	1	0	0	0	0	0	0	0	0	0
20/08/2015	15:14:00	11 days, 16:00:00	1 day, 6:00:00	2	78	4	cod	0	0	0	0	0	0	0	0	0	0	0	0	0	0	0
20/08/2015	15:15:00	11 days, 17:00:00	1:00:00	2	79	5	cod	1	0	0	0	0	1	0	0	0	0	0	0	0	0	0
20/08/2015	15:16:00	11 days, 18:00:00	2:00:00	2	79	5	cod	1	0	0	0	0	0	1	0	0	0	0	0	0	0	0
20/08/2015	15:17:00	11 days, 19:00:00	3:00:00	2	79	5	cod	0	0	0	0	0	0	0	0	0	0	0	0	0	0	0
20/08/2015	15:18:00	11 days, 20:00:00	4:00:00	2	79	5	tc	1	0	0	0	0	1	0	0	0	0	0	0	0	0	0
20/08/2015	15:18:00	11 days, 20:00:00	4:00:00	2	79	5	cod	0	0	0	0	0	0	0	0	0	0	0	0	0	0	0
20/08/2015	15:19:00	11 days, 21:00:00	5:00:00	2	79	5	cod	1	0	0	0	0	1	0	0	0	0	0	0	0	0	0
20/08/2015	15:20:00	11 days, 22:00:00	6:00:00	2	79	5	cod	1	0	0	0	0	1	0	0	0	0	0	0	0	0	0
20/08/2015	15:21:00	11 days, 23:00:00	7:00:00	2	79	5	cod	1	0	0	0	0	1	0	0	0	0	0	0	0	0	0
20/08/2015	15:22:00	12 days, 0:00:00	8:00:00	2	79	5	flatfish	1	0	0	0	1	0	0	0	0	0	0	0	0	0	0
20/08/2015	15:22:00	12 days, 0:00:00	8:00:00	2	79	5	cod	1	0	0	0	0	1	0	0	0	0	0	0	0	0	0
20/08/2015	15:23:00	12 days, 1:00:00	9:00:00	2	79	5	tc	1	0	0	0	0	1	0	0	0	0	0	0	0	0	0
20/08/2015	15:23:00	12 days, 1:00:00	9:00:00	2	79	5	cod	1	0	0	0	0	1	0	0	0	0	0	0	0	0	0
20/08/2015	15:24:00	12 days, 2:00:00	10:00:00	2	79	5	flatfish	1	0	0	0	1	0	0	0	0	0	0	0	0	0	0
20/08/2015	15:24:00	12 days, 2:00:00	10:00:00	2	79	5	cod	0	0	0	0	0	0	0	0	0	0	0	0	0	0	0
20/08/2015	15:25:00	12 days, 3:00:00	11:00:00	2	79	5	tc	1	0	0	0	1	0	0	0	0	0	0	0	0	0	0
20/08/2015	15:25:00	12 days, 3:00:00	11:00:00	2	79	5	cod	0	0	0	0	0	0	0	0	0	0	0	0	0	0	0
20/08/2015	15:26:00	12 days, 4:00:00	12:00:00	2	79	5	cod	0	0	0	0	0	0	0	0	0	0	0	0	0	0	0
20/08/2015	15:27:00	12 days, 5:00:00	13:00:00	2	79	5	cod	0	0	0	0	0	0	0	0	0	0	0	0	0	0	0
20/08/2015	15:28:00	12 days, 6:00:00	14:00:00	2	79	5	cod	0	0	0	0	0	0	0	0	0	0	0	0	0	0	0
20/08/2015	15:29:00	12 days, 7:00:00	15:00:00	2	79	5	cod	0	0	0	0	0	0	0	0	0	0	0	0	0	0	0
20/08/2015	15:30:00	12 days, 8:00:00	16:00:00	2	79	5	cod	0	0	0	0	0	0	0	0	0	0	0	0	0	0	0
20/08/2015	15:31:00	12 days, 9:00:00	17:00:00	2	79	5	cod	0	0	0	0	0	0	0	0	0	0	0	0	0	0	0
20/08/2015	15:32:00	12 days, 10:00:00	18:00:00	2	79	5	cod	0	0	0	0	0	0	0	0	0	0	0	0	0	0	0
20/08/2015	15:33:00	12 days, 11:00:00	19:00:00	2	79	5	cod	0	0	0	0	0	0	0	0	0	0	0	0	0	0	0
20/08/2015	15:34:00	12 days, 12:00:00	20:00:00	2	79	5	cod	0	0	0	0	0	0	0	0	0	0	0	0	0	0	0
20/08/2015	15:35:00	12 days, 13:00:00	21:00:00	2	79	5	cod	0	0	0	0	0	0	0	0	0	0	0	0	0	0	0
20/08/2015	15:36:00	12 days, 14:00:00	22:00:00	2	79	5	cod	1	0	0	0	0	1	0	0	0	0	0	0	0	0	0
20/08/2015	15:37:00	12 days, 15:00:00	23:00:00	2	79	5	cod	0	0	0	0	0	0	0	0	0	0	0	0	0	0	0
20/08/2015	15:38:00	12 days, 16:00:00	1 day, 0:00:00	2	79	5	cod	1	0	1	0	0	0	0	0	0	0	0	0	0	0	0
20/08/2015	15:39:00	12 days, 17:00:00	1 day, 1:00:00	2	79	5	cod	1	1	0	0	0	0	0	0	0	0	0	0	0	0	0
20/08/2015	15:40:00	12 days, 18:00:00	1 day, 2:00:00	2	79	5	cod	1	0	0	0	0	1	0	0	0	0	0	0	0	0	0
20/08/2015	15:41:00	12 days, 19:00:00	1 day, 3:00:00	2	79	5	cod	1	1	0	0	0	0	0	0	0	0	0	0	0	0	0
20/08/2015	15:42:00	12 days, 20:00:00	1 day, 4:00:00	2	79	5	cod	1	0	0	0	0	1	0	0	0	0	0	0	0	0	0
20/08/2015	15:43:00	12 days, 21:00:00	1 day, 5:00:00	2	79	5	cod	0	0	0	0	0	0	0	0	0	0	0	0	0	0	0
20/08/2015	15:44:00	12 days, 22:00:00	1 day, 6:00:00	2	79	5	cod	0	0	0	0	0	0	0	0	0	0	0	0	0	0	0
20/08/2015	15:45:00	12 days, 23:00:00	01:00:00	2	80	5	cod	1	1	0	0	0	0	0	0	0	0	0	0	0	0	0
20/08/2015	15:46:00	13 days, 0:00:00	02:00:00	2	80	5	cod	0	0	0	0	0	0	0	0	0	0	0	0	0	0	0
20/08/2015	15:47:00	13 days, 1:00:00	03:00:00	2	80	5	cod	1	0	1	0	0	0	0	0	0	0	0	0	0	0	0
20/08/2015	15:48:00	13 days, 2:00:00	04:00:00	2	80	5	cod	0	0	0	0	0	0	0	0	0	0	0	0	0	0	0
20/08/2015	15:49:00	13 days, 3:00:00	05:00:00	2	80	5	cod	0	0	0	0	0	0	0	0	0	0	0	0	0	0	0
20/08/2015	15:50:00	13 days, 4:00:00	06:00:00	2	80	5	cod	0	0	0	0	0	0	0	0	0	0	0	0	0	0	0
20/08/2015	15:51:00	13 days, 5:00:00	07:00:00	2	80	5	cod	0	0	0	0	0	0	0	0	0	0	0	0	0	0	0
20/08/2015	15:52:00	13 days, 6:00:00	08:00:00	2	80	5	cod	0	0	0	0	0	0	0	0	0	0	0	0	0	0	0
20/08/2015	15:53:00	13 days, 7:00:00	09:00:00	2	80	5	cod	0	0	0	0	0	0	0	0	0	0	0	0	0	0	0	9 Min Video
20/08/2015	15:54:00	13 days, 8:00:00	1:00:00	2	81	5	cod	0	0	0	0	0	0	0	0	0	0	0	0	0	0	0
20/08/2015	15:55:00	13 days, 9:00:00	2:00:00	2	81	5	cod	0	0	0	0	0	0	0	0	0	0	0	0	0	0	0
20/08/2015	15:56:00	13 days, 10:00:00	3:00:00	2	81	6	cod	0	0	0	0	0	0	0	0	0	0	0	0	0	0	0
20/08/2015	15:57:00	13 days, 11:00:00	4:00:00	2	81	6	cod	0	0	0	0	0	0	0	0	0	0	0	0	0	0	0
20/08/2015	15:58:00	13 days, 12:00:00	5:00:00	2	81	6	cod	0	0	0	0	0	0	0	0	0	0	0	0	0	0	0
20/08/2015	15:59:00	13 days, 13:00:00	6:00:00	2	81	6	cod	0	0	0	0	0	0	0	0	0	0	0	0	0	0	0
20/08/2015	16:00:00	13 days, 14:00:00	7:00:00	2	81	7	cod	0	0	0	0	0	0	0	0	0	0	0	0	0	0	0
20/08/2015	16:01:00	13 days, 15:00:00	8:00:00	2	81	7	cod	0	0	0	0	0	0	0	0	0	0	0	0	0	0	0
20/08/2015	16:02:00	13 days, 16:00:00	9:00:00	2	81	7	cod	0	0	0	0	0	0	0	0	0	0	0	0	0	0	0
20/08/2015	16:03:00	13 days, 17:00:00	10:00:00	2	81	7	cod	0	0	0	0	0	0	0	0	0	0	0	0	0	0	0
20/08/2015	16:04:00	13 days, 18:00:00	11:00:00	2	81	7	cod	0	0	0	0	0	0	0	0	0	0	0	0	0	0	0
20/08/2015	16:05:00	13 days, 19:00:00	12:00:00	2	81	7	cod	0	0	0	0	0	0	0	0	0	0	0	0	0	0	0
20/08/2015	16:06:00	13 days, 20:00:00	13:00:00	2	81	7	tc	1	0	0	0	0	0	0	0	1	0	0	0	0	0	0
20/08/2015	16:06:00	13 days, 20:00:00	13:00:00	2	81	7	cod	0	0	0	0	0	0	0	0	0	0	0	0	0	0	0
20/08/2015	16:07:00	13 days, 21:00:00	14:00:00	2	81	7	cod	0	0	0	0	0	0	0	0	0	0	0	0	0	0	0
20/08/2015	16:08:00	13 days, 22:00:00	15:00:00	2	81	7	cod	0	0	0	0	0	0	0	0	0	0	0	0	0	0	0
20/08/2015	16:09:00	13 days, 23:00:00	16:00:00	2	81	7	cod	0	0	0	0	0	0	0	0	0	0	0	0	0	0	0
20/08/2015	16:10:00	14 days, 0:00:00	17:00:00	2	81	7	cod	0	0	0	0	0	0	0	0	0	0	0	0	0	0	0
20/08/2015	16:11:00	14 days, 1:00:00	18:00:00	2	81	7	cod	0	0	0	0	0	0	0	0	0	0	0	0	0	0	0
20/08/2015	16:12:00	14 days, 2:00:00	19:00:00	2	81	7	cod	0	0	0	0	0	0	0	0	0	0	0	0	0	0	0
20/08/2015	16:13:00	14 days, 3:00:00	20:00:00	2	81	7	cod	0	0	0	0	0	0	0	0	0	0	0	0	0	0	0
20/08/2015	16:14:00	14 days, 4:00:00	21:00:00	2	81	7	cod	0	0	0	0	0	0	0	0	0	0	0	0	0	0	0
20/08/2015	16:15:00	14 days, 5:00:00	22:00:00	2	81	7	cod	0	0	0	0	0	0	0	0	0	0	0	0	0	0	0
20/08/2015	16:16:00	14 days, 6:00:00	23:00:00	2	81	7	cod	0	0	0	0	0	0	0	0	0	0	0	0	0	0	0
20/08/2015	16:17:00	14 days, 7:00:00	1 day, 0:00:00	2	81	7	cod	0	0	0	0	0	0	0	0	0	0	0	0	0	0	0
20/08/2015	16:18:00	14 days, 8:00:00	1 day, 1:00:00	2	81	7	cod	0	0	0	0	0	0	0	0	0	0	0	0	0	0	0
20/08/2015	16:19:00	14 days, 9:00:00	1 day, 2:00:00	2	81	7	cod	0	0	0	0	0	0	0	0	0	0	0	0	0	0	0
20/08/2015	16:20:00	14 days, 10:00:00	1 day, 3:00:00	2	81	7	cod	0	0	0	0	0	0	0	0	0	0	0	0	0	0	0
20/08/2015	16:21:00	14 days, 11:00:00	1 day, 4:00:00	2	81	7	cod	0	0	0	0	0	0	0	0	0	0	0	0	0	0	0
20/08/2015	16:22:00	14 days, 12:00:00	1 day, 5:00:00	2	81	7	cod	0	0	0	0	0	0	0	0	0	0	0	0	0	0	0
20/08/2015	16:23:00	14 days, 13:00:00	1 day, 6:00:00	2	81	7	cod	0	0	0	0	0	0	0	0	0	0	0	0	0	0	0
20/08/2015	16:24:00	14 days, 14:00:00	1:00:00	2	82	7	tc	1	0	0	0	0	0	0	1	0	0	0	0	0	0	0
20/08/2015	16:24:00	14 days, 14:00:00	1:00:00	2	82	7	cod	1	0	0	0	0	0	0	1	0	0	0	0	0	0	0
20/08/2015	16:25:00	14 days, 15:00:00	2:00:00	2	82	7	cod	0	0	0	0	0	0	0	0	0	1	1	0	1	0	0
20/08/2015	16:26:00	14 days, 16:00:00	3:00:00	2	82	7	cod	0	0	0	0	0	0	0	0	0	0	0	0	0	0	0
20/08/2015	16:27:00	14 days, 17:00:00	4:00:00	2	82	7	cod	0	0	0	0	0	0	0	0	0	0	0	0	0	0	0
20/08/2015	16:28:00	14 days, 18:00:00	5:00:00	2	82	7	cod	0	0	0	0	0	0	0	0	0	0	0	0	0	0	0
20/08/2015	16:29:00	14 days, 19:00:00	6:00:00	2	82	7	cod	0	0	0	0	0	0	0	0	0	0	0	0	0	0	0
20/08/2015	16:30:00	14 days, 20:00:00	7:00:00	2	82	7	cod	0	0	0	0	0	0	0	0	0	0	0	0	0	0	0
20/08/2015	16:31:00	14 days, 21:00:00	8:00:00	2	82	7	cod	0	0	0	0	0	0	0	0	0	0	0	0	0	0	0
20/08/2015	16:32:00	14 days, 22:00:00	9:00:00	2	82	7	cod	0	0	0	0	0	0	0	0	0	0	0	0	0	0	0
20/08/2015	16:33:00	14 days, 23:00:00	10:00:00	2	82	7	cod	0	0	0	0	0	0	0	0	0	0	0	0	0	0	0
20/08/2015	16:34:00	15 days, 0:00:00	11:00:00	2	82	7	cod	0	0	0	0	0	0	0	0	0	0	0	0	0	0	0
20/08/2015	16:35:00	15 days, 1:00:00	12:00:00	2	82	8	cod	0	0	0	0	0	0	0	0	0	0	0	0	0	0	0
20/08/2015	16:36:00	15 days, 2:00:00	13:00:00	2	82	8	cod	0	0	0	0	0	0	0	0	0	0	0	0	0	0	0
20/08/2015	16:37:00	15 days, 3:00:00	14:00:00	2	82	8	cod	0	0	0	0	0	0	0	0	0	0	0	0	0	0	0
20/08/2015	16:38:00	15 days, 4:00:00	15:00:00	2	82	8	cod	0	0	0	0	0	0	0	0	0	0	0	0	0	0	0
20/08/2015	16:39:00	15 days, 5:00:00	16:00:00	2	82	8	tc	1	0	0	0	0	0	0	1	0	0	0	0	0	0	0
20/08/2015	16:39:00	15 days, 5:00:00	16:00:00	2	82	8	cod	0	0	0	0	0	0	0	0	0	0	0	0	0	0	0
20/08/2015	16:40:00	15 days, 6:00:00	17:00:00	2	82	8	cod	0	0	0	0	0	0	0	0	0	0	0	0	0	0	0
20/08/2015	16:41:00	15 days, 7:00:00	18:00:00	2	82	8	cod	1	0	1	0	0	0	0	0	0	0	0	0	0	0	0
20/08/2015	16:42:00	15 days, 8:00:00	19:00:00	2	82	8	cod	0	0	0	0	0	0	0	0	0	0	0	0	0	0	0
20/08/2015	16:43:00	15 days, 9:00:00	20:00:00	2	82	8	tc	1	0	0	0	0	0	0	0	1	0	0	0	0	0	0
20/08/2015	16:43:00	15 days, 9:00:00	20:00:00	2	82	8	cod	0	0	0	0	0	0	0	0	0	0	0	0	0	0	0
20/08/2015	16:44:00	15 days, 10:00:00	21:00:00	2	82	8	cod	0	0	0	0	0	0	0	0	0	0	0	0	0	0	0
20/08/2015	16:45:00	15 days, 11:00:00	22:00:00	2	82	8	cod	7	6	0	0	0	0	0	0	2	0	0	0	0	0	0
20/08/2015	16:46:00	15 days, 12:00:00	23:00:00	2	82	8	cod	3	2	0	0	0	0	0	0	1	0	0	0	0	0	0
20/08/2015	16:47:00	15 days, 13:00:00	1 day, 0:00:00	2	82	8	cod	2	2	0	0	0	0	0	0	0	0	0	0	0	0	0
20/08/2015	16:48:00	15 days, 14:00:00	1 day, 1:00:00	2	82	8	cod	5	2	0	0	0	0	0	0	3	0	0	0	0	0	0
20/08/2015	16:49:00	15 days, 15:00:00	1 day, 2:00:00	2	82	8	cod	3	1	0	0	0	0	0	0	2	0	0	0	0	0	0
20/08/2015	16:50:00	15 days, 16:00:00	1 day, 3:00:00	2	82	8	cod	1	1	0	0	0	0	0	0	0	0	0	0	0	0	0
20/08/2015	16:51:00	15 days, 17:00:00	1 day, 4:00:00	2	82	8	cod	1	0	0	0	1	0	0	0	0	0	0	0	0	0	0
20/08/2015	16:52:00	15 days, 18:00:00	1 day, 5:00:00	2	82	8	tc	1	1	0	0	0	0	0	0	0	0	0	0	0	0	0
20/08/2015	16:52:00	15 days, 18:00:00	1 day, 5:00:00	2	82	8	cod	0	0	0	0	0	0	0	0	0	0	0	0	0	0	0
20/08/2015	16:53:00	15 days, 19:00:00	1 day, 6:00:00	2	82	8	tc	1	1	0	0	0	0	0	0	0	0	0	0	0	0	0
20/08/2015	16:53:00	15 days, 19:00:00	1 day, 6:00:00	2	82	8	cod	0	0	0	0	0	0	0	0	0	0	0	0	0	0	0
20/08/2015	16:54:00	15 days, 20:00:00	1:00:00	2	83	8	cod	0	0	0	0	0	0	0	0	0	1	0	1	0	0	0
20/08/2015	16:55:00	15 days, 21:00:00	2:00:00	2	83	8	cod	0	0	0	0	0	0	0	0	0	2	0	2	0	2	0
20/08/2015	16:56:00	15 days, 22:00:00	3:00:00	2	83	8	cod	0	0	0	0	0	0	0	0	0	1	0	1	0	1	0
20/08/2015	16:57:00	15 days, 23:00:00	4:00:00	2	83	8	cod	0	0	0	0	0	0	0	0	0	0	0	0	0	1	0
20/08/2015	16:58:00	16 days, 0:00:00	5:00:00	2	83	8	cod	1	1	0	0	0	0	0	0	0	0	0	0	0	0	0
20/08/2015	16:59:00	16 days, 1:00:00	6:00:00	2	83	8	cod	0	0	0	0	0	0	0	0	0	1	1	0	0	1	0
20/08/2015	17:00:00	16 days, 2:00:00	7:00:00	2	83	8	cod	1	0	0	0	0	0	0	0	1	0	0	0	0	0	0
20/08/2015	17:01:00	16 days, 3:00:00	8:00:00	2	83	8	cod	1	0	0	0	0	0	0	0	1	1	1	0	0	1	0
20/08/2015	17:02:00	16 days, 4:00:00	9:00:00	2	83	8	cod	1	1	0	0	0	0	0	0	0	0	0	0	0	0	0
20/08/2015	17:03:00	16 days, 5:00:00	10:00:00	2	83	8	cod	1	1	0	0	0	0	0	0	0	0	0	0	0	0	0
20/08/2015	17:04:00	16 days, 6:00:00	11:00:00	2	83	8	cod	0	0	0	0	0	0	0	0	0	1	1	0	1	0	0
20/08/2015	17:05:00	16 days, 7:00:00	12:00:00	2	83	8	cod	0	0	0	0	0	0	0	0	0	0	0	0	0	0	0
20/08/2015	17:06:00	16 days, 8:00:00	13:00:00	2	83	8	cod	0	0	0	0	0	0	0	0	0	0	0	0	0	0	0
20/08/2015	17:07:00	16 days, 9:00:00	14:00:00	2	83	8	cod	0	0	0	0	0	0	0	0	0	0	0	0	0	0	0
20/08/2015	17:08:00	16 days, 10:00:00	15:00:00	2	83	8	cod	5	0	3	1	1	0	0	0	0	0	0	0	0	0	0
20/08/2015	17:09:00	16 days, 11:00:00	16:00:00	2	83	8	cod	0	0	0	0	0	0	0	0	0	0	0	0	0	0	0
20/08/2015	17:10:00	16 days, 12:00:00	17:00:00	2	83	8	cod	0	0	0	0	0	0	0	0	0	0	0	0	0	0	0
20/08/2015	17:11:00	16 days, 13:00:00	18:00:00	2	83	8	cod	0	0	0	0	0	0	0	0	0	0	0	0	0	0	0
20/08/2015	17:12:00	16 days, 14:00:00	19:00:00	2	83	8	cod	0	0	0	0	0	0	0	0	0	0	0	0	0	0	0
20/08/2015	17:13:00	16 days, 15:00:00	20:00:00	2	83	8	cod	0	0	0	0	0	0	0	0	0	0	0	0	0	0	0
20/08/2015	17:14:00	16 days, 16:00:00	21:00:00	2	83	8	cod	0	0	0	0	0	0	0	0	0	0	0	0	0	0	0
20/08/2015	17:15:00	16 days, 17:00:00	22:00:00	2	83	8	cod	0	0	0	0	0	0	0	0	0	0	0	0	0	0	0
20/08/2015	17:16:00	16 days, 18:00:00	23:00:00	2	83	8	cod	0	0	0	0	0	0	0	0	0	0	0	0	0	0	0
20/08/2015	17:17:00	16 days, 19:00:00	1 day, 0:00:00	2	83	8	cod	0	0	0	0	0	0	0	0	0	0	0	0	0	0	0
20/08/2015	17:18:00	16 days, 20:00:00	1 day, 1:00:00	2	83	8	cod	0	0	0	0	0	0	0	0	0	0	0	0	0	0	0
20/08/2015	17:19:00	16 days, 21:00:00	1 day, 2:00:00	2	83	8	cod	0	0	0	0	0	0	0	0	0	0	0	0	0	0	0
20/08/2015	17:20:00	16 days, 22:00:00	1 day, 3:00:00	2	83	8	cod	6	0	0	0	6	0	0	0	0	0	0	0	0	0	0
20/08/2015	17:21:00	16 days, 23:00:00	1 day, 4:00:00	2	83	8	cod	0	0	0	0	0	0	0	0	0	0	0	0	0	0	0
20/08/2015	17:22:00	17 days, 0:00:00	1 day, 5:00:00	2	83	8	cod	4	3	1	0	0	0	0	0	0	0	0	0	0	0	0
20/08/2015	17:23:00	17 days, 1:00:00	1 day, 6:00:00	2	83	8	cod	1	0	0	0	0	0	1	0	0	0	0	0	0	0	0
20/08/2015	17:24:00	17 days, 2:00:00	1:00:00	2	84	8	cod	2	1	0	0	0	0	0	1	0	0	0	0	0	0	0
20/08/2015	17:25:00	17 days, 3:00:00	2:00:00	2	84	8	tc	1	1	0	0	0	0	0	0	0	0	0	0	0	0	0
20/08/2015	17:25:00	17 days, 3:00:00	2:00:00	2	84	8	cod	3	2	0	0	0	0	0	1	0	1	1	0	0	0	0
20/08/2015	17:26:00	17 days, 4:00:00	3:00:00	2	84	8	cod	0	0	0	0	0	0	0	0	0	0	0	0	1	0	0
20/08/2015	17:27:00	17 days, 5:00:00	4:00:00	2	84	8	cod	0	0	0	0	0	0	0	0	0	0	0	0	0	0	0
20/08/2015	17:28:00	17 days, 6:00:00	5:00:00	2	84	8	cod	0	0	0	0	0	0	0	0	0	0	0	0	0	0	0
20/08/2015	17:29:00	17 days, 7:00:00	6:00:00	2	84	8	cod	0	0	0	0	0	0	0	0	0	0	0	0	0	0	0
20/08/2015	17:30:00	17 days, 8:00:00	7:00:00	2	84	8	cod	0	0	0	0	0	0	0	0	0	0	0	0	0	0	0
20/08/2015	17:31:00	17 days, 9:00:00	8:00:00	2	84	8	cod	0	0	0	0	0	0	0	0	0	0	0	0	0	0	0
20/08/2015	17:32:00	17 days, 10:00:00	9:00:00	2	84	8	tc	1	1	0	0	0	0	0	0	0	0	0	0	0	0	0
20/08/2015	17:32:00	17 days, 10:00:00	9:00:00	2	84	8	cod	0	0	0	0	0	0	0	0	0	0	0	0	0	0	0
20/08/2015	17:33:00	17 days, 11:00:00	10:00:00	2	84	8	cod	0	0	0	0	0	0	0	0	0	0	0	0	0	0	0
20/08/2015	17:34:00	17 days, 12:00:00	11:00:00	2	84	8	cod	0	0	0	0	0	0	0	0	0	0	0	0	0	0	0
20/08/2015	17:35:00	17 days, 13:00:00	12:00:00	2	84	8	cod	0	0	0	0	0	0	0	0	0	0	0	0	0	0	0
20/08/2015	17:36:00	17 days, 14:00:00	13:00:00	2	84	8	cod	0	0	0	0	0	0	0	0	0	0	0	0	0	0	0
20/08/2015	17:37:00	17 days, 15:00:00	14:00:00	2	84	8	cod	0	0	0	0	0	0	0	0	0	0	0	0	0	0	0
20/08/2015	17:38:00	17 days, 16:00:00	15:00:00	2	84	8	cod	0	0	0	0	0	0	0	0	0	0	0	0	0	0	0
20/08/2015	17:39:00	17 days, 17:00:00	16:00:00	2	84	7	cod	0	0	0	0	0	0	0	0	0	0	0	0	0	0	0
20/08/2015	17:40:00	17 days, 18:00:00	17:00:00	2	84	7	cod	0	0	0	0	0	0	0	0	0	0	0	0	0	0	0
20/08/2015	17:41:00	17 days, 19:00:00	18:00:00	2	84	7	cod	0	0	0	0	0	0	0	0	0	0	0	0	0	0	0
20/08/2015	17:42:00	17 days, 20:00:00	19:00:00	2	84	7	cod	0	0	0	0	0	0	0	0	0	0	0	0	0	0	0
20/08/2015	17:43:00	17 days, 21:00:00	20:00:00	2	84	7	cod	0	0	0	0	0	0	0	0	0	0	0	0	0	0	0
20/08/2015	17:44:00	17 days, 22:00:00	21:00:00	2	84	5	cod	0	0	0	0	0	0	0	0	0	0	0	0	0	0	0
20/08/2015	17:45:00	17 days, 23:00:00	22:00:00	2	84	5	cod	0	0	0	0	0	0	0	0	0	0	0	0	0	0	0
20/08/2015	17:46:00	18 days, 0:00:00	23:00:00	2	84	5	cod	0	0	0	0	0	0	0	0	0	0	0	0	0	0	0
20/08/2015	17:47:00	18 days, 1:00:00	1 day, 0:00:00	2	84	5	cod	0	0	0	0	0	0	0	0	0	0	0	0	0	0	0
20/08/2015	17:48:00	18 days, 2:00:00	1 day, 1:00:00	2	84	5	cod	0	0	0	0	0	0	0	0	0	0	0	0	0	0	0
20/08/2015	17:49:00	18 days, 3:00:00	1 day, 2:00:00	2	84	5	cod	0	0	0	0	0	0	0	0	0	0	0	0	0	0	0
20/08/2015	17:50:00	18 days, 4:00:00	1 day, 3:00:00	2	84	5	cod	0	0	0	0	0	0	0	0	0	0	0	0	0	0	0
20/08/2015	17:51:00	18 days, 5:00:00	1 day, 4:00:00	2	84	5	cod	0	0	0	0	0	0	0	0	0	0	0	0	0	0	0
20/08/2015	17:52:00	18 days, 6:00:00	1 day, 5:00:00	2	84	5	cod	0	0	0	0	0	0	0	0	0	0	0	0	0	0	0
20/08/2015	17:53:00	18 days, 7:00:00	1 day, 6:00:00	2	84	5	cod	0	0	0	0	0	0	0	0	0	0	0	0	0	0	0	Lots of H2O Movement, hard to track H2O direction occasionally
20/08/2015	17:54:00	18 days, 8:00:00	1:00:00	2	85	5	cod	0	0	0	0	0	0	0	0	0	0	0	0	0	0	0
20/08/2015	17:55:00	18 days, 9:00:00	2:00:00	2	85	5	cod	0	0	0	0	0	0	0	0	0	0	0	0	0	0	0
20/08/2015	17:56:00	18 days, 10:00:00	3:00:00	2	85	5	cod	0	0	0	0	0	0	0	0	0	0	0	0	0	0	0
20/08/2015	17:57:00	18 days, 11:00:00	4:00:00	2	85	7	cod	0	0	0	0	0	0	0	0	0	0	0	0	0	0	0
20/08/2015	17:58:00	18 days, 12:00:00	5:00:00	2	85	7	cod	0	0	0	0	0	0	0	0	0	0	0	0	0	0	0
20/08/2015	17:59:00	18 days, 13:00:00	6:00:00	2	85	7	cod	0	0	0	0	0	0	0	0	0	0	0	0	0	0	0
20/08/2015	18:00:00	18 days, 14:00:00	7:00:00	2	85	7	cod	0	0	0	0	0	0	0	0	0	0	0	0	0	0	0
20/08/2015	18:01:00	18 days, 15:00:00	8:00:00	2	85	8	cod	0	0	0	0	0	0	0	0	0	0	0	0	0	0	0
20/08/2015	18:02:00	18 days, 16:00:00	9:00:00	2	85	8	tc	1	0	0	0	1	0	0	0	0	0	0	0	0	0	0
20/08/2015	18:02:00	18 days, 16:00:00	9:00:00	2	85	8	cod	0	0	0	0	0	0	0	0	0	0	0	0	0	0	0
20/08/2015	18:03:00	18 days, 17:00:00	10:00:00	2	85	8	tc	1	0	0	0	1	0	0	0	0	0	0	0	0	0	0
20/08/2015	18:03:00	18 days, 17:00:00	10:00:00	2	85	8	cod	1	0	0	0	1	0	0	0	0	0	0	0	0	0	0
20/08/2015	18:04:00	18 days, 18:00:00	11:00:00	2	85	8	tc	0	0	0	0	0	0	0	0	0	1	0	1	0	0	0
20/08/2015	18:04:00	18 days, 18:00:00	11:00:00	2	85	8	cod	1	0	0	0	0	0	1	0	0	0	0	0	0	0	0
20/08/2015	18:05:00	18 days, 19:00:00	12:00:00	2	85	8	cod	0	0	0	0	0	0	0	0	0	0	0	0	0	0	0
20/08/2015	18:06:00	18 days, 20:00:00	13:00:00	2	85	8	tc	1	0	1	0	0	0	0	0	0	0	0	0	0	0	0
20/08/2015	18:06:00	18 days, 20:00:00	13:00:00	2	85	8	cod	0	0	0	0	0	0	0	0	0	0	0	0	0	0	0
20/08/2015	18:07:00	18 days, 21:00:00	14:00:00	2	85	8	tc	0	0	0	0	0	0	0	0	0	0	0	0	0	1	0
20/08/2015	18:07:00	18 days, 21:00:00	14:00:00	2	85	8	cod	0	0	0	0	0	0	0	0	0	0	0	0	0	0	0
20/08/2015	18:08:00	18 days, 22:00:00	15:00:00	2	85	8	cod	0	0	0	0	0	0	0	0	0	0	0	0	0	0	0
20/08/2015	18:09:00	18 days, 23:00:00	16:00:00	2	85	8	cod	0	0	0	0	0	0	0	0	0	0	0	0	0	0	0
20/08/2015	18:10:00	19 days, 0:00:00	17:00:00	2	85	8	cod	0	0	0	0	0	0	0	0	0	0	0	0	0	0	0
20/08/2015	18:11:00	19 days, 1:00:00	18:00:00	2	85	8	cod	0	0	0	0	0	0	0	0	0	0	0	0	0	0	0
20/08/2015	18:12:00	19 days, 2:00:00	19:00:00	2	85	8	cod	0	0	0	0	0	0	0	0	0	0	0	0	0	0	0
20/08/2015	18:13:00	19 days, 3:00:00	20:00:00	2	85	8	cod	1	1	0	0	0	0	0	0	0	0	0	0	0	0	0
20/08/2015	18:14:00	19 days, 4:00:00	21:00:00	2	85	8	cod	0	0	0	0	0	0	0	0	0	0	0	0	0	0	0
20/08/2015	18:15:00	19 days, 5:00:00	22:00:00	2	85	8	cod	0	0	0	0	0	0	0	0	0	0	0	0	0	0	0
20/08/2015	18:16:00	19 days, 6:00:00	23:00:00	2	85	8	cod	0	0	0	0	0	0	0	0	0	0	0	0	0	0	0
20/08/2015	18:17:00	19 days, 7:00:00	1 day, 0:00:00	2	85	8	cod	0	0	0	0	0	0	0	0	0	0	0	0	0	0	0
20/08/2015	18:18:00	19 days, 8:00:00	1 day, 1:00:00	2	85	8	cod	1	0	0	0	0	1	0	0	0	0	0	0	0	0	0
20/08/2015	18:19:00	19 days, 9:00:00	1 day, 2:00:00	2	85	8	cod	1	0	1	0	0	0	0	0	0	0	0	0	0	0	0
20/08/2015	18:20:00	19 days, 10:00:00	1 day, 3:00:00	2	85	8	cod	0	0	0	0	0	0	0	0	0	0	0	0	0	0	0
20/08/2015	18:21:00	19 days, 11:00:00	1 day, 4:00:00	2	85	8	cod	0	0	0	0	0	0	0	0	0	0	0	0	0	0	0
20/08/2015	18:22:00	19 days, 12:00:00	1 day, 5:00:00	2	85	8	cod	0	0	0	0	0	0	0	0	0	0	0	0	0	0	0
20/08/2015	18:23:00	19 days, 13:00:00	1 day, 6:00:00	2	85	8	cod	0	0	0	0	0	0	0	0	0	0	0	0	0	0	0
21/08/2015			1:00:00	2	120	1	cod	0	0	0	0	0	0	0	0	0	0	0	0	0	0	0
21/08/2015			2:00:00	2	120	1	cod	0	0	0	0	0	0	0	0	0	0	0	0	0	0	0
21/08/2015			3:00:00	2	120	1	tc	1	0	0	0	0	1	0	0	0	0	0	0	0	0	0
21/08/2015			3:00:00	2	120	1	cod	0	0	0	0	0	0	0	0	0	0	0	0	0	0	0
21/08/2015			4:00:00	2	120	1	cod	0	0	0	0	0	0	0	0	0	0	0	0	0	0	0
21/08/2015			5:00:00	2	120	1	tc	1	0	0	0	0	0	1	0	0	0	0	0	0	0	0
21/08/2015			5:00:00	2	120	1	cod	0	0	0	0	0	0	0	0	0	0	0	0	0	0	0
21/08/2015			6:00:00	2	120	1	cod	0	0	0	0	0	0	0	0	0	0	0	0	0	0	0
21/08/2015			7:00:00	2	120	1	cod	0	0	0	0	0	0	0	0	0	0	0	0	0	0	0
21/08/2015			8:00:00	2	120	1	cod	0	0	0	0	0	0	0	0	0	0	0	0	0	0	0
21/08/2015			9:00:00	2	120	1	cod	0	0	0	0	0	0	0	0	0	0	0	0	0	0	0
21/08/2015			10:00:00	2	120	3	cod	0	0	0	0	0	0	0	0	0	0	0	0	0	0	0
21/08/2015			11:00:00	2	120	3	cod	0	0	0	0	0	0	0	0	0	0	0	0	0	0	0
21/08/2015			12:00:00	2	120	3	cod	0	0	0	0	0	0	0	0	0	0	0	0	0	0	0
21/08/2015			13:00:00	2	120	3	cod	0	0	0	0	0	0	0	0	0	0	0	0	0	0	0
21/08/2015			14:00:00	2	120	3	cod	0	0	0	0	0	0	0	0	0	0	0	0	0	0	0
21/08/2015			15:00:00	2	120	3	cod	0	0	0	0	0	0	0	0	0	0	0	0	0	0	0
21/08/2015			16:00:00	2	120	3	cod	0	0	0	0	0	0	0	0	0	0	0	0	0	0	0
21/08/2015			17:00:00	2	120	3	cod	2	0	1	0	1	0	0	0	0	0	0	0	0	0	0
21/08/2015			18:00:00	2	120	3	cod	2	0	0	0	2	0	0	0	0	0	0	0	0	0	0
21/08/2015			19:00:00	2	120	3	cod	0	0	0	0	0	0	0	0	0	0	0	0	0	0	0
21/08/2015			20:00:00	2	120	3	cod	0	0	0	0	0	0	0	0	0	0	0	0	0	0	0
21/08/2015			21:00:00	2	120	3	sculpin	1	0	0	0	0	1	0	0	0	0	0	0	0	0	0
21/08/2015			21:00:00	2	120	3	cod	1	0	0	1	0	0	0	0	0	0	0	0	0	0	0
21/08/2015			22:00:00	2	120	3	cod	0	0	0	0	0	0	0	0	0	0	0	0	0	0	0
21/08/2015			23:00:00	2	120	4	cod	0	0	0	0	0	0	0	0	0	0	0	0	0	0	0
21/08/2015			1 day, 0:00:00	2	120	4	cod	0	0	0	0	0	0	0	0	0	0	0	0	0	0	0
21/08/2015			1 day, 1:00:00	2	120	4	cod	0	0	0	0	0	0	0	0	0	0	0	0	0	0	0
21/08/2015			1 day, 2:00:00	2	120	4	cod	0	0	0	0	0	0	0	0	0	0	0	0	0	0	0
21/08/2015			1 day, 3:00:00	2	120	4	cod	0	0	0	0	0	0	0	0	0	0	0	0	0	0	0
21/08/2015			1 day, 4:00:00	2	120	4	cod	0	0	0	0	0	0	0	0	0	0	0	0	0	0	0
21/08/2015			1 day, 5:00:00	2	120	4	cod	0	0	0	0	0	0	0	0	0	0	0	0	0	0	0
21/08/2015			1 day, 6:00:00	2	120	4	cod	0	0	0	0	0	0	0	0	0	0	0	0	0	0	0
21/08/2015			1:00:00	2	121	4	cod	0	0	0	0	0	0	0	0	0	0	0	0	0	0	0
21/08/2015			2:00:00	2	121	4	cod	0	0	0	0	0	0	0	0	0	0	0	0	0	0	0
21/08/2015			3:00:00	2	121	4	cod	0	0	0	0	0	0	0	0	0	0	0	0	0	0	0
21/08/2015			4:00:00	2	121	4	cod	0	0	0	0	0	0	0	0	0	0	0	0	0	0	0
21/08/2015			5:00:00	2	121	4	cod	0	0	0	0	0	0	0	0	0	0	0	0	0	0	0
21/08/2015			6:00:00	2	121	4	cod	0	0	0	0	0	0	0	0	0	0	0	0	0	0	0
21/08/2015			7:00:00	2	121	4	cod	1	0	0	0	1	0	0	0	0	0	0	0	0	0	0
21/08/2015			8:00:00	2	121	4	cod	1	0	0	0	0	0	0	0	1	0	0	0	0	0	0
21/08/2015			9:00:00	2	121	4	cod	0	0	0	0	0	0	0	0	0	0	0	0	0	0	0
21/08/2015			10:00:00	2	121	4	cod	0	0	0	0	0	0	0	0	0	0	0	0	0	0	0
21/08/2015			11:00:00	2	121	3	cod	0	0	0	0	0	0	0	0	0	0	0	0	0	0	0
21/08/2015			12:00:00	2	121	3	cod	0	0	0	0	0	0	0	0	0	0	0	0	0	0	0
21/08/2015			13:00:00	2	121	3	cod	0	0	0	0	0	0	0	0	0	0	0	0	0	0	0
21/08/2015			14:00:00	2	121	3	cod	0	0	0	0	0	0	0	0	0	0	0	0	0	0	0
21/08/2015			15:00:00	2	121	3	cod	0	0	0	0	0	0	0	0	0	0	0	0	0	0	0
21/08/2015			16:00:00	2	121	3	cod	0	0	0	0	0	0	0	0	0	0	0	0	0	0	0
21/08/2015			17:00:00	2	121	3	cod	0	0	0	0	0	0	0	0	0	0	0	0	0	0	0
21/08/2015			18:00:00	2	121	3	cod	0	0	0	0	0	0	0	0	0	0	0	0	0	0	0
21/08/2015			19:00:00	2	121	3	cod	0	0	0	0	0	0	0	0	0	0	0	0	0	0	0
21/08/2015			20:00:00	2	121	3	cod	0	0	0	0	0	0	0	0	0	0	0	0	0	0	0
21/08/2015			21:00:00	2	121	3	cod	0	0	0	0	0	0	0	0	0	0	0	0	0	0	0
21/08/2015			22:00:00	2	121	3	cod	0	0	0	0	0	0	0	0	0	0	0	0	0	0	0
21/08/2015			23:00:00	2	121	4	cod	0	0	0	0	0	0	0	0	0	0	0	0	0	0	0
21/08/2015			1 day, 0:00:00	2	121	4	cod	0	0	0	0	0	0	0	0	0	0	0	0	0	0	0
21/08/2015			1 day, 1:00:00	2	121	4	cod	1	0	1	0	0	0	0	0	0	0	0	0	0	0	0
21/08/2015			1 day, 2:00:00	2	121	4	cod	1	0	0	0	0	1	0	0	0	0	0	0	0	0	0
21/08/2015			1 day, 3:00:00	2	121	4	cod	0	0	0	0	0	0	0	0	0	1	0	1	1	0	1	"Drive Through"
21/08/2015			1 day, 4:00:00	2	121	4	cod	1	0	0	0	0	1	0	0	0	0	0	0	0	0	0
21/08/2015			1 day, 5:00:00	2	121	4	cod	0	0	0	0	0	0	0	0	0	0	0	0	0	0	0
21/08/2015			1 day, 6:00:00	2	121	4	cod	1	0	0	0	0	1	0	0	0	1	0	1	0	0	0
21/08/2015			1:00:00	2	122	4	cod	0	0	0	0	0	0	0	0	0	0	0	0	0	1	0
21/08/2015			2:00:00	2	122	4	cod	0	0	0	0	0	0	0	0	0	0	0	0	0	0	0
21/08/2015			3:00:00	2	122	4	cod	1	0	0	0	1	0	0	0	0	0	0	0	0	0	0
21/08/2015			4:00:00	2	122	4	cod	0	0	0	0	0	0	0	0	0	0	0	0	0	0	0
21/08/2015			5:00:00	2	122	4	cod	0	0	0	0	0	0	0	0	0	0	0	0	0	0	0
21/08/2015			6:00:00	2	122	4	cod	2	0	0	0	2	0	0	0	0	0	0	0	0	0	0
21/08/2015			7:00:00	2	122	4	cod	0	0	0	0	0	0	0	0	0	0	0	0	0	0	0
21/08/2015			8:00:00	2	122	4	cod	0	0	0	0	0	0	0	0	0	0	0	0	0	0	0
21/08/2015			9:00:00	2	122	4	cod	0	0	0	0	0	0	0	0	0	0	0	0	0	0	0	9 Min Video
21/08/2015			1:00:00	2	123	4	cod	0	0	0	0	0	0	0	0	0	0	0	0	0	0	0
21/08/2015			2:00:00	2	123	4	cod	3	0	2	1	0	0	0	0	0	0	0	0	0	0	0
21/08/2015			3:00:00	2	123	4	cod	7	0	4	0	1	1	1	0	0	0	0	0	0	0	0
21/08/2015			4:00:00	2	123	4	cod	0	0	0	0	0	0	0	0	0	0	0	0	0	0	0
21/08/2015			5:00:00	2	123	4	cod	0	0	0	0	0	0	0	0	0	0	0	0	0	0	0
21/08/2015			6:00:00	2	123	4	cod	0	0	0	0	0	0	0	0	0	0	0	0	0	0	0
21/08/2015			7:00:00	2	123	4	cod	0	0	0	0	0	0	0	0	0	0	0	0	0	0	0
21/08/2015			8:00:00	2	123	4	cod	0	0	0	0	0	0	0	0	0	0	0	0	0	0	0
21/08/2015			9:00:00	2	123	4	cod	0	0	0	0	0	0	0	0	0	0	0	0	0	0	0
21/08/2015			10:00:00	2	123	4	cod	0	0	0	0	0	0	0	0	0	0	0	0	0	0	0
21/08/2015			11:00:00	2	123	4	cod	0	0	0	0	0	0	0	0	0	0	0	0	0	0	0
21/08/2015			12:00:00	2	123	4	cod	0	0	0	0	0	0	0	0	0	0	0	0	0	0	0
21/08/2015			13:00:00	2	123	4	cod	0	0	0	0	0	0	0	0	0	0	0	0	0	0	0
21/08/2015			14:00:00	2	123	4	cod	0	0	0	0	0	0	0	0	0	0	0	0	0	0	0
21/08/2015			15:00:00	2	123	4	cod	0	0	0	0	0	0	0	0	0	0	0	0	0	0	0
21/08/2015			16:00:00	2	123	4	cod	0	0	0	0	0	0	0	0	0	0	0	0	0	0	0
21/08/2015			17:00:00	2	123	3	cod	0	0	0	0	0	0	0	0	0	0	0	0	0	0	0
21/08/2015			18:00:00	2	123	3	cod	0	0	0	0	0	0	0	0	0	0	0	0	0	0	0
21/08/2015			19:00:00	2	123	3	cod	0	0	0	0	0	0	0	0	0	0	0	0	0	0	0
21/08/2015			20:00:00	2	123	3	cod	0	0	0	0	0	0	0	0	0	0	0	0	0	0	0
21/08/2015			21:00:00	2	123	3	cod	0	0	0	0	0	0	0	0	0	0	0	0	0	0	0
21/08/2015			22:00:00	2	123	3	cod	0	0	0	0	0	0	0	0	0	0	0	0	0	0	0
21/08/2015			23:00:00	2	123	3	cod	0	0	0	0	0	0	0	0	0	0	0	0	0	0	0
21/08/2015			1 day, 0:00:00	2	123	3	cod	0	0	0	0	0	0	0	0	0	0	0	0	0	0	0
21/08/2015			1 day, 1:00:00	2	123	3	cod	0	0	0	0	0	0	0	0	0	0	0	0	0	0	0
21/08/2015			1 day, 2:00:00	2	123	3	cod	0	0	0	0	0	0	0	0	0	0	0	0	0	0	0
21/08/2015			1 day, 3:00:00	2	123	3	cod	3	1	2	0	0	0	0	0	0	0	0	0	0	0	0
21/08/2015			1 day, 4:00:00	2	123	3	cod	8	0	3	3	2	0	0	0	0	0	0	0	0	0	0
21/08/2015			1 day, 5:00:00	2	123	3	cod	1	0	0	0	1	0	0	0	0	0	0	0	0	0	0
21/08/2015			1 day, 6:00:00	2	123	3	cod	1	0	0	0	1	0	0	0	0	0	0	0	0	0	0
21/08/2015			1:00:00	2	124	3	cod	0	0	0	0	0	0	0	0	0	0	0	0	0	0	0
21/08/2015			2:00:00	2	124	3	cod	0	0	0	0	0	0	0	0	0	0	0	0	0	0	0
21/08/2015			3:00:00	2	124	3	cod	0	0	0	0	0	0	0	0	0	0	0	0	0	0	0
21/08/2015			4:00:00	2	124	3	cod	0	0	0	0	0	0	0	0	0	0	0	0	0	0	0
21/08/2015			5:00:00	2	124	3	cod	0	0	0	0	0	0	0	0	0	0	0	0	0	0	0
21/08/2015			6:00:00	2	124	3	cod	0	0	0	0	0	0	0	0	0	0	0	0	0	0	0
21/08/2015			7:00:00	2	124	4	cod	0	0	0	0	0	0	0	0	0	0	0	0	0	0	0
21/08/2015			8:00:00	2	124	4	cod	0	0	0	0	0	0	0	0	0	0	0	0	0	0	0
21/08/2015			9:00:00	2	124	4	cod	0	0	0	0	0	0	0	0	0	0	0	0	0	0	0
21/08/2015			10:00:00	2	124	3	cod	0	0	0	0	0	0	0	0	0	0	0	0	0	0	0
21/08/2015			11:00:00	2	124	3	cod	0	0	0	0	0	0	0	0	0	0	0	0	0	0	0
21/08/2015			12:00:00	2	124	3	cod	0	0	0	0	0	0	0	0	0	0	0	0	0	0	0
21/08/2015			13:00:00	2	124	3	cod	0	0	0	0	0	0	0	0	0	0	0	0	0	0	0
21/08/2015			14:00:00	2	124	3	cod	0	0	0	0	0	0	0	0	0	0	0	0	0	0	0
21/08/2015			15:00:00	2	124	3	cod	0	0	0	0	0	0	0	0	0	0	0	0	0	0	0
21/08/2015			16:00:00	2	124	3	cod	0	0	0	0	0	0	0	0	0	0	0	0	0	0	0
21/08/2015			17:00:00	2	124	3	cod	0	0	0	0	0	0	0	0	0	0	0	0	0	0	0
21/08/2015			18:00:00	2	124	3	cod	0	0	0	0	0	0	0	0	0	0	0	0	0	0	0
21/08/2015			19:00:00	2	124	3	cod	0	0	0	0	0	0	0	0	0	0	0	0	0	0	0
21/08/2015			20:00:00	2	124	3	cod	0	0	0	0	0	0	0	0	0	0	0	0	0	0	0
21/08/2015			21:00:00	2	124	3	cod	0	0	0	0	0	0	0	0	0	0	0	0	0	0	0
21/08/2015			22:00:00	2	124	3	cod	0	0	0	0	0	0	0	0	0	0	0	0	0	0	0
21/08/2015			23:00:00	2	124	3	cod	0	0	0	0	0	0	0	0	0	0	0	0	0	0	0
21/08/2015			1 day, 0:00:00	2	124	3	cod	0	0	0	0	0	0	0	0	0	0	0	0	0	0	0
21/08/2015			1 day, 1:00:00	2	124	3	cod	13	0	1	2	6	1	0	2	1	1	1	0	1	0	1	Drive Through
21/08/2015			1 day, 2:00:00	2	124	4	cod	6	0	1	0	4	1	0	0	0	1	0	1	0	1	0
21/08/2015			1 day, 3:00:00	2	124	4	cod	0	0	0	0	0	0	0	0	0	1	0	1	0	1	0
21/08/2015			1 day, 4:00:00	2	124	4	cod	1	0	0	0	0	1	0	0	0	1	0	1	0	1	0
21/08/2015			1 day, 5:00:00	2	124	4	cod	2	0	1	0	0	1	0	0	0	0	0	0	0	0	0
21/08/2015			1 day, 6:00:00	2	124	4	cod	1	0	0	0	0	1	0	0	0	0	0	0	0	0	0
21/08/2015			1:00:00	2	125	4	cod	0	0	0	0	0	0	0	0	0	0	0	0	0	0	0
21/08/2015			2:00:00	2	125	4	cod	0	0	0	0	0	0	0	0	0	0	0	0	0	0	0
21/08/2015			3:00:00	2	125	4	cod	0	0	0	0	0	0	0	0	0	0	0	0	0	0	0
21/08/2015			4:00:00	2	125	4	cod	0	0	0	0	0	0	0	0	0	0	0	0	0	0	0
21/08/2015			5:00:00	2	125	4	cod	0	0	0	0	0	0	0	0	0	0	0	0	0	0	0
21/08/2015			6:00:00	2	125	4	cod	0	0	0	0	0	0	0	0	0	0	0	0	0	0	0
21/08/2015			7:00:00	2	125	4	cod	0	0	0	0	0	0	0	0	0	0	0	0	0	0	1
21/08/2015			8:00:00	2	125	4	cod	0	0	0	0	0	0	0	0	0	0	0	0	0	0	0
21/08/2015			9:00:00	2	125	4	cod	0	0	0	0	0	0	0	0	0	0	0	0	0	0	0
21/08/2015			10:00:00	2	125	4	cod	0	0	0	0	0	0	0	0	0	0	0	0	0	0	0
21/08/2015			11:00:00	2	125	4	cod	0	0	0	0	0	0	0	0	0	0	0	0	0	0	0
21/08/2015			12:00:00	2	125	4	cod	0	0	0	0	0	0	0	0	0	0	0	0	0	0	0
21/08/2015			13:00:00	2	125	4	cod	0	0	0	0	0	0	0	0	0	0	0	0	0	0	0
21/08/2015			14:00:00	2	125	4	cod	0	0	0	0	0	0	0	0	0	0	0	0	0	0	0
21/08/2015			15:00:00	2	125	4	cod	0	0	0	0	0	0	0	0	0	0	0	0	0	0	0
21/08/2015			16:00:00	2	125	3	cod	0	0	0	0	0	0	0	0	0	0	0	0	0	0	0
21/08/2015			17:00:00	2	125	3	cod	0	0	0	0	0	0	0	0	0	0	0	0	0	0	0
21/08/2015			18:00:00	2	125	3	cod	0	0	0	0	0	0	0	0	0	0	0	0	0	0	0
21/08/2015			19:00:00	2	125	3	cod	0	0	0	0	0	0	0	0	0	0	0	0	0	0	0
21/08/2015			20:00:00	2	125	3	cod	0	0	0	0	0	0	0	0	0	0	0	0	0	0	0
21/08/2015			21:00:00	2	125	3	cod	0	0	0	0	0	0	0	0	0	0	0	0	0	0	0
21/08/2015			22:00:00	2	125	3	cod	0	0	0	0	0	0	0	0	0	0	0	0	0	0	0
21/08/2015			23:00:00	2	125	3	cod	0	0	0	0	0	0	0	0	0	0	0	0	0	0	0
21/08/2015			1 day, 0:00:00	2	125	3	cod	0	0	0	0	0	0	0	0	0	0	0	0	0	0	0
21/08/2015			1 day, 1:00:00	2	125	3	cod	0	0	0	0	0	0	0	0	0	0	0	0	0	0	0
21/08/2015			1 day, 2:00:00	2	125	3	cod	0	0	0	0	0	0	0	0	0	0	0	0	0	0	0
21/08/2015			1 day, 3:00:00	2	125	3	cod	0	0	0	0	0	0	0	0	0	0	0	0	0	0	0
21/08/2015			1 day, 4:00:00	2	125	3	cod	0	0	0	0	0	0	0	0	0	0	0	0	0	0	0
21/08/2015			1 day, 5:00:00	2	125	3	cod	0	0	0	0	0	0	0	0	0	0	0	0	0	0	0
21/08/2015			1 day, 6:00:00	2	125	3	cod	0	0	0	0	0	0	0	0	0	0	0	0	0	0	0
21/08/2015			01:00:00	2	126	3	cod	0	0	0	0	0	0	0	0	0	0	0	0	0	0	0
21/08/2015			02:00:00	2	126	3	cod	0	0	0	0	0	0	0	0	0	0	0	0	0	0	0
21/08/2015			03:00:00	2	126	3	cod	0	0	0	0	0	0	0	0	0	0	0	0	0	0	0
21/08/2015			04:00:00	2	126	3	cod	0	0	0	0	0	0	0	0	0	0	0	0	0	0	0
21/08/2015			05:00:00	2	126	3	cod	0	0	0	0	0	0	0	0	0	0	0	0	0	0	0
21/08/2015			06:00:00	2	126	3	cod	0	0	0	0	0	0	0	0	0	0	0	0	0	0	0
21/08/2015			07:00:00	2	126	3	cod	0	0	0	0	0	0	0	0	0	0	0	0	0	0	0
21/08/2015			08:00:00	2	126	3	cod	0	0	0	0	0	0	0	0	0	0	0	0	0	0	0
21/08/2015			09:00:00	2	126	3	cod	0	0	0	0	0	0	0	0	0	0	0	0	0	0	0
21/08/2015			10:00:00	2	126	3	cod	0	0	0	0	0	0	0	0	0	0	0	0	0	0	0
21/08/2015			11:00:00	2	126	3	cod	0	0	0	0	0	0	0	0	0	0	0	0	0	0	0
21/08/2015			12:00:00	2	126	3	cod	0	0	0	0	0	0	0	0	0	0	0	0	0	0	0
21/08/2015			13:00:00	2	126	3	cod	0	0	0	0	0	0	0	0	0	0	0	0	0	0	0
21/08/2015			14:00:00	2	126	3	cod	0	0	0	0	0	0	0	0	0	0	0	0	0	0	0
21/08/2015			15:00:00	2	126	3	cod	0	0	0	0	0	0	0	0	0	0	0	0	0	0	0
21/08/2015			16:00:00	2	126	3	cod	0	0	0	0	0	0	0	0	0	0	0	0	0	0	0
21/08/2015			17:00:00	2	126	3	cod	0	0	0	0	0	0	0	0	0	0	0	0	0	0	0
21/08/2015			18:00:00	2	126	3	cod	0	0	0	0	0	0	0	0	0	0	0	0	0	0	0
21/08/2015			19:00:00	2	126	3	cod	0	0	0	0	0	0	0	0	0	0	0	0	0	0	0
21/08/2015			20:00:00	2	126	3	cod	0	0	0	0	0	0	0	0	0	0	0	0	0	0	0
21/08/2015			21:00:00	2	126	3	cod	0	0	0	0	0	0	0	0	0	0	0	0	0	0	0
21/08/2015			22:00:00	2	126	3	cod	0	0	0	0	0	0	0	0	0	0	0	0	0	0	0
21/08/2015			23:00:00	2	126	3	cod	0	0	0	0	0	0	0	0	0	0	0	0	0	0	0	HAULED
21/08/2015	15:47:00	0:00:00	0:00:00	3	132																		START
21/08/2015	15:48:00	1:00:00	1:00:00	3	132	3	cod	0	0	0	0	0	0	0	0	0	0	0	0	0	0	0
21/08/2015	15:49:00	2:00:00	2:00:00	3	132	3	cod	0	0	0	0	0	0	0	0	0	0	0	0	0	0	0
21/08/2015	15:50:00	3:00:00	3:00:00	3	132	3	cod	0	0	0	0	0	0	0	0	0	0	0	0	0	0	0
21/08/2015	15:51:00	4:00:00	4:00:00	3	132	3	cod	0	0	0	0	0	0	0	0	0	0	0	0	0	0	0
21/08/2015	15:52:00	5:00:00	5:00:00	3	132	3	tc	1	1	0	0	0	0	0	0	0	0	0	0	0	0	0
21/08/2015	15:52:00	5:00:00	5:00:00	3	132	3	cod	0	0	0	0	0	0	0	0	0	0	0	0	0	0	0
21/08/2015	15:53:00	6:00:00	6:00:00	3	132	3	cod	0	0	0	0	0	0	0	0	0	0	0	0	0	0	0
21/08/2015	15:54:00	7:00:00	7:00:00	3	132	3	cod	0	0	0	0	0	0	0	0	0	0	0	0	0	0	0
21/08/2015	15:55:00	8:00:00	8:00:00	3	132	3	cod	0	0	0	0	0	0	0	0	0	0	0	0	0	0	0
21/08/2015	15:56:00	9:00:00	9:00:00	3	132	3	cod	0	0	0	0	0	0	0	0	0	0	0	0	0	0	0
21/08/2015	15:57:00	10:00:00	10:00:00	3	132	3	cod	0	0	0	0	0	0	0	0	0	0	0	0	0	0	0
21/08/2015	15:58:00	11:00:00	11:00:00	3	132	3	cod	0	0	0	0	0	0	0	0	0	0	0	0	0	0	0
21/08/2015	15:59:00	12:00:00	12:00:00	3	132	3	cod	0	0	0	0	0	0	0	0	0	0	0	0	0	0	0
21/08/2015	16:00:00	13:00:00	13:00:00	3	132	3	cod	0	0	0	0	0	0	0	0	0	0	0	0	0	0	0
21/08/2015	16:01:00	14:00:00	14:00:00	3	132	3	cod	0	0	0	0	0	0	0	0	0	0	0	0	0	0	0
21/08/2015	16:02:00	15:00:00	15:00:00	3	132	3	cod	0	0	0	0	0	0	0	0	0	0	0	0	0	0	0
21/08/2015	16:03:00	16:00:00	16:00:00	3	132	3	cod	0	0	0	0	0	0	0	0	0	0	0	0	0	0	0
21/08/2015	16:04:00	17:00:00	17:00:00	3	132	3	cod	0	0	0	0	0	0	0	0	0	0	0	0	0	0	0
21/08/2015	16:05:00	18:00:00	18:00:00	3	132	3	cod	0	0	0	0	0	0	0	0	0	0	0	0	0	0	0
21/08/2015	16:06:00	19:00:00	19:00:00	3	132	3	cod	0	0	0	0	0	0	0	0	0	0	0	0	0	0	0
21/08/2015	16:07:00	20:00:00	20:00:00	3	132	3	cod	0	0	0	0	0	0	0	0	0	0	0	0	0	0	0
21/08/2015	16:08:00	21:00:00	21:00:00	3	132	3	sculpin	1	0	0	1	0	0	0	0	0	0	0	0	0	0	0
21/08/2015	16:08:00	21:00:00	21:00:00	3	132	3	cod	0	0	0	0	0	0	0	0	0	0	0	0	0	0	0
21/08/2015	16:09:00	22:00:00	22:00:00	3	132	3	cod	0	0	0	0	0	0	0	0	0	0	0	0	0	0	0
21/08/2015	16:10:00	23:00:00	23:00:00	3	132	3	cod	0	0	0	0	0	0	0	0	0	0	0	0	0	0	0
21/08/2015	16:11:00	1 day, 0:00:00	1 day, 0:00:00	3	132	3	cod	0	0	0	0	0	0	0	0	0	0	0	0	0	0	0
21/08/2015	16:12:00	1 day, 1:00:00	1 day, 1:00:00	3	132	3	cod	0	0	0	0	0	0	0	0	0	0	0	0	0	0	0
21/08/2015	16:13:00	1 day, 2:00:00	1 day, 2:00:00	3	132	3	cod	0	0	0	0	0	0	0	0	0	0	0	0	0	0	0
21/08/2015	16:14:00	1 day, 3:00:00	1 day, 3:00:00	3	132	3	cod	0	0	0	0	0	0	0	0	0	0	0	0	0	0	0
21/08/2015	16:15:00	1 day, 4:00:00	1 day, 4:00:00	3	132	3	cod	0	0	0	0	0	0	0	0	0	0	0	0	0	0	0
21/08/2015	16:16:00	1 day, 5:00:00	1 day, 5:00:00	3	132	3	cod	0	0	0	0	0	0	0	0	0	0	0	0	0	0	0
21/08/2015	16:17:00	1 day, 6:00:00	1 day, 6:00:00	3	132	3	cod	0	0	0	0	0	0	0	0	0	0	0	0	0	0	0
21/08/2015	16:17:00	1 day, 7:00:00	1:00:00	3	133	3	tc	1	1	0	0	0	0	0	0	0	0	0	0	0	0	0
21/08/2015	16:17:00	1 day, 7:00:00	1:00:00	3	133	3	cod	0	0	0	0	0	0	0	0	0	0	0	0	0	0	0
21/08/2015	16:19:00	1 day, 8:00:00	2:00:00	3	133	3	cod	0	0	0	0	0	0	0	0	0	0	0	0	0	0	0
21/08/2015	16:21:00	1 day, 9:00:00	3:00:00	3	133	3	cod	0	0	0	0	0	0	0	0	0	0	0	0	0	0	0
21/08/2015	16:23:00	1 day, 10:00:00	4:00:00	3	133	3	cod	0	0	0	0	0	0	0	0	0	0	0	0	0	0	0
21/08/2015	16:25:00	1 day, 11:00:00	5:00:00	3	133	3	cod	0	0	0	0	0	0	0	0	0	0	0	0	0	0	0
21/08/2015	16:27:00	1 day, 12:00:00	6:00:00	3	133	3	cod	0	0	0	0	0	0	0	0	0	0	0	0	0	0	0
21/08/2015	16:29:00	1 day, 13:00:00	7:00:00	3	133	3	cod	0	0	0	0	0	0	0	0	0	0	0	0	0	0	0
21/08/2015	16:31:00	1 day, 14:00:00	8:00:00	3	133	3	cod	0	0	0	0	0	0	0	0	0	0	0	0	0	0	0
21/08/2015	16:33:00	1 day, 15:00:00	9:00:00	3	133	3	cod	0	0	0	0	0	0	0	0	0	0	0	0	0	0	0
21/08/2015	16:35:00	1 day, 16:00:00	10:00:00	3	133	3	cod	0	0	0	0	0	0	0	0	0	0	0	0	0	0	0
21/08/2015	16:37:00	1 day, 17:00:00	11:00:00	3	133	3	cod	0	0	0	0	0	0	0	0	0	0	0	0	0	0	0
21/08/2015	16:39:00	1 day, 18:00:00	12:00:00	3	133	3	cod	0	0	0	0	0	0	0	0	0	0	0	0	0	0	0
21/08/2015	16:41:00	1 day, 19:00:00	13:00:00	3	133	3	cod	0	0	0	0	0	0	0	0	0	0	0	0	0	0	0
21/08/2015	16:43:00	1 day, 20:00:00	14:00:00	3	133	3	cod	0	0	0	0	0	0	0	0	0	0	0	0	0	0	0
21/08/2015	16:45:00	1 day, 21:00:00	15:00:00	3	133	3	cod	0	0	0	0	0	0	0	0	0	0	0	0	0	0	0
21/08/2015	16:47:00	1 day, 22:00:00	16:00:00	3	133	3	cod	0	0	0	0	0	0	0	0	0	0	0	0	0	0	0
21/08/2015	16:49:00	1 day, 23:00:00	17:00:00	3	133	3	cod	0	0	0	0	0	0	0	0	0	0	0	0	0	0	0
21/08/2015	16:51:00	2 days, 0:00:00	18:00:00	3	133	3	cod	0	0	0	0	0	0	0	0	0	0	0	0	0	0	0
21/08/2015	16:53:00	2 days, 1:00:00	19:00:00	3	133	3	cod	0	0	0	0	0	0	0	0	0	0	0	0	0	0	0
21/08/2015	16:55:00	2 days, 2:00:00	20:00:00	3	133	3	cod	0	0	0	0	0	0	0	0	0	0	0	0	0	0	0
21/08/2015	16:57:00	2 days, 3:00:00	21:00:00	3	133	3	cod	0	0	0	0	0	0	0	0	0	0	0	0	0	0	0
21/08/2015	16:59:00	2 days, 4:00:00	22:00:00	3	133	3	cod	0	0	0	0	0	0	0	0	0	0	0	0	0	0	0
21/08/2015	17:01:00	2 days, 5:00:00	23:00:00	3	133	3	tc	1	0	1	0	0	0	0	0	0	0	0	0	0	0	0
21/08/2015	17:01:00	2 days, 5:00:00	23:00:00	3	133	3	cod	1	0	1	0	0	0	0	0	0	0	0	0	0	0	0
21/08/2015	17:03:00	2 days, 6:00:00	1 day, 0:00:00	3	133	3	cod	0	0	0	0	0	0	0	0	0	0	0	0	0	0	0
21/08/2015	17:05:00	2 days, 7:00:00	1 day, 1:00:00	3	133	2	cod	2	0	1	0	1	0	0	0	0	0	0	0	0	0	0
21/08/2015	17:07:00	2 days, 8:00:00	1 day, 2:00:00	3	133	2	cod	0	0	0	0	0	0	0	0	0	0	0	0	0	0	0
21/08/2015	17:09:00	2 days, 9:00:00	1 day, 3:00:00	3	133	2	cod	0	0	0	0	0	0	0	0	0	0	0	0	0	0	0
21/08/2015	17:11:00	2 days, 10:00:00	1 day, 4:00:00	3	133	2	cod	0	0	0	0	0	0	0	0	0	0	0	0	0	0	0
21/08/2015	17:13:00	2 days, 11:00:00	1 day, 5:00:00	3	133	2	sculpin	1	0	1	0	0	0	0	0	0	0	0	0	0	0	0
21/08/2015	17:13:00	2 days, 11:00:00	1 day, 5:00:00	3	133	2	cod	0	0	0	0	0	0	0	0	0	0	0	0	0	0	0
21/08/2015	17:15:00	2 days, 12:00:00	1 day, 6:00:00	3	133	2	tc	1	0	1	0	0	0	0	0	0	0	0	0	0	0	0
21/08/2015	17:15:00	2 days, 12:00:00	1 day, 6:00:00	3	133	2	cod	0	0	0	0	0	0	0	0	0	0	0	0	0	0	0
21/08/2015	17:16:00	2 days, 13:00:00	1:00:00	3	134	2	cod	0	0	0	0	0	0	0	0	0	0	0	0	0	0	0
21/08/2015	17:17:00	2 days, 14:00:00	2:00:00	3	134	2	sculpin	1	0	1	0	0	0	0	0	0	0	0	0	0	0	0
21/08/2015	17:17:00	2 days, 14:00:00	2:00:00	3	134	2	cod	0	0	0	0	0	0	0	0	0	0	0	0	0	0	0
21/08/2015	17:18:00	2 days, 15:00:00	3:00:00	3	134	2	cod	0	0	0	0	0	0	0	0	0	0	0	0	0	0	0
21/08/2015	17:19:00	2 days, 16:00:00	4:00:00	3	134	2	tc	1	0	1	0	0	0	0	0	0	0	0	0	0	0	0
21/08/2015	17:19:00	2 days, 16:00:00	4:00:00	3	134	2	cod	0	0	0	0	0	0	0	0	0	0	0	0	0	0	0
21/08/2015	17:20:00	2 days, 17:00:00	5:00:00	3	134	2	sculpin	1	0	0	0	0	0	0	0	1	0	0	0	0	0	0
21/08/2015	17:20:00	2 days, 17:00:00	5:00:00	3	134	2	cod	0	0	0	0	0	0	0	0	0	0	0	0	0	0	0
21/08/2015	17:21:00	2 days, 18:00:00	6:00:00	3	134	2	tc	1	0	1	0	0	0	0	0	0	0	0	0	0	0	0
21/08/2015	17:21:00	2 days, 18:00:00	6:00:00	3	134	2	cod	0	0	0	0	0	0	0	0	0	0	0	0	0	0	0
21/08/2015	17:22:00	2 days, 19:00:00	7:00:00	3	134	2	cod	0	0	0	0	0	0	0	0	0	0	0	0	0	0	0
21/08/2015	17:23:00	2 days, 20:00:00	8:00:00	3	134	2	sculpin	1	0	0	0	1	0	0	0	0	0	0	0	0	0	0
21/08/2015	17:23:00	2 days, 20:00:00	8:00:00	3	134	2	cod	0	0	0	0	0	0	0	0	0	0	0	0	0	0	0
21/08/2015	17:24:00	2 days, 21:00:00	9:00:00	3	134	2	cod	0	0	0	0	0	0	0	0	0	0	0	0	0	0	0
21/08/2015	17:25:00	2 days, 22:00:00	10:00:00	3	134	2	cod	0	0	0	0	0	0	0	0	0	0	0	0	0	0	0
21/08/2015	17:26:00	2 days, 23:00:00	11:00:00	3	134	2	cod	0	0	0	0	0	0	0	0	0	0	0	0	0	0	0
21/08/2015	17:27:00	3 days, 0:00:00	12:00:00	3	134	2	cod	0	0	0	0	0	0	0	0	0	0	0	0	0	0	0
21/08/2015	17:28:00	3 days, 1:00:00	13:00:00	3	134	2	cod	0	0	0	0	0	0	0	0	0	0	0	0	0	0	0
21/08/2015	17:29:00	3 days, 2:00:00	14:00:00	3	134	2	cod	0	0	0	0	0	0	0	0	0	0	0	0	0	0	0
21/08/2015	17:30:00	3 days, 3:00:00	15:00:00	3	134	2	cod	0	0	0	0	0	0	0	0	0	0	0	0	0	0	0
21/08/2015	17:31:00	3 days, 4:00:00	16:00:00	3	134	2	cod	0	0	0	0	0	0	0	0	0	0	0	0	0	0	0
21/08/2015	17:32:00	3 days, 5:00:00	17:00:00	3	134	2	cod	0	0	0	0	0	0	0	0	0	0	0	0	0	0	0
21/08/2015	17:33:00	3 days, 6:00:00	18:00:00	3	134	2	cod	0	0	0	0	0	0	0	0	0	0	0	0	0	0	0
21/08/2015	17:34:00	3 days, 7:00:00	19:00:00	3	134	2	cod	2	0	2	0	0	0	0	0	0	0	0	0	0	0	0
21/08/2015	17:35:00	3 days, 8:00:00	20:00:00	3	134	2	tc	1	0	1	0	0	0	0	0	0	0	0	0	0	0	0
21/08/2015	17:35:00	3 days, 8:00:00	20:00:00	3	134	2	cod	0	0	0	0	0	0	0	0	0	1	0	1	0	0	0
21/08/2015	17:36:00	3 days, 9:00:00	21:00:00	3	134	2	cod	0	0	0	0	0	0	0	0	0	0	0	0	0	1	0
21/08/2015	17:37:00	3 days, 10:00:00	22:00:00	3	134	2	tc	0	0	0	0	0	0	0	0	0	2	0	2	0	0	0
21/08/2015	17:37:00	3 days, 10:00:00	22:00:00	3	134	2	cod	0	0	0	0	0	0	0	0	0	1	0	1	0	1	0
21/08/2015	17:38:00	3 days, 11:00:00	23:00:00	3	134	2	cod	0	0	0	0	0	0	0	0	0	0	0	0	0	0	0
21/08/2015	17:39:00	3 days, 12:00:00	1 day, 0:00:00	3	134	2	tc	1	0	0	1	0	0	0	0	0	0	0	0	0	0	0
21/08/2015	17:39:00	3 days, 12:00:00	1 day, 0:00:00	3	134	2	sculpin	1	0	1	0	0	0	0	0	0	0	0	0	0	0	0
21/08/2015	17:39:00	3 days, 12:00:00	1 day, 0:00:00	3	134	2	cod	0	0	0	0	0	0	0	0	0	0	0	0	0	0	0
21/08/2015	17:40:00	3 days, 13:00:00	1 day, 1:00:00	3	134	2	tc	0	0	0	0	0	0	0	0	0	0	0	0	1	0	0
21/08/2015	17:40:00	3 days, 13:00:00	1 day, 1:00:00	3	134	2	cod	1	0	1	0	0	0	0	0	0	0	0	0	0	0	0
21/08/2015	17:41:00	3 days, 14:00:00	1 day, 2:00:00	3	134	2	cod	1	0	0	0	1	0	0	0	0	0	0	0	0	0	0
21/08/2015	17:42:00	3 days, 15:00:00	1 day, 3:00:00	3	134	2	tc	0	0	0	0	0	0	0	0	0	0	0	0	1	0	0
21/08/2015	17:42:00	3 days, 15:00:00	1 day, 3:00:00	3	134	2	cod	0	0	0	0	0	0	0	0	0	0	0	0	0	0	0
21/08/2015	17:43:00	3 days, 16:00:00	1 day, 4:00:00	3	134	2	tc	1	0	1	0	0	0	0	0	0	0	0	0	0	0	0
21/08/2015	17:43:00	3 days, 16:00:00	1 day, 4:00:00	3	134	2	cod	0	0	0	0	0	0	0	0	0	0	0	0	0	0	0
21/08/2015	17:44:00	3 days, 17:00:00	1 day, 5:00:00	3	134	2	cod	0	0	0	0	0	0	0	0	0	0	0	0	0	0	0
21/08/2015	17:45:00	3 days, 18:00:00	1 day, 6:00:00	3	134	2	cod	0	0	0	0	0	0	0	0	0	0	0	0	0	0	0
21/08/2015	17:46:00	3 days, 19:00:00	1:00:00	3	135	2	tc	1	0	1	0	0	0	0	0	0	0	0	0	0	0	0
21/08/2015	17:46:00	3 days, 19:00:00	1:00:00	3	135	2	cod	1	0	0	1	0	0	0	0	0	1	0	1	0	0	0
21/08/2015	17:47:00	3 days, 20:00:00	2:00:00	3	135	2	cod	0	0	0	0	0	0	0	0	0	1	0	1	0	2	0
21/08/2015	17:48:00	3 days, 21:00:00	3:00:00	3	135	2	cod	1	1	0	0	0	0	0	0	0	0	0	0	0	0	0
21/08/2015	17:49:00	3 days, 22:00:00	4:00:00	3	135	2	cod	0	0	0	0	0	0	0	0	0	1	0	1	0	1	0
21/08/2015	17:50:00	3 days, 23:00:00	5:00:00	3	135	2	cod	0	0	0	0	0	0	0	0	0	2	0	2	0	2	0
21/08/2015	17:51:00	4 days, 0:00:00	6:00:00	3	135	2	cod	0	0	0	0	0	0	0	0	0	0	0	0	0	0	0
21/08/2015	17:52:00	4 days, 1:00:00	7:00:00	3	135	2	tc	1	1	0	0	0	0	0	0	0	0	0	0	0	0	0
21/08/2015	17:52:00	4 days, 1:00:00	7:00:00	3	135	2	cod	0	0	0	0	0	0	0	0	0	0	0	0	0	0	0
21/08/2015	17:53:00	4 days, 2:00:00	8:00:00	3	135	2	cod	0	0	0	0	0	0	0	0	0	0	0	0	0	0	0
21/08/2015	17:54:00	4 days, 3:00:00	9:00:00	3	135	2	cod	0	0	0	0	0	0	0	0	0	1	1	0	0	1	0	Entrances Up until now were the same signle fish - Good Video example
21/08/2015	17:55:00	4 days, 4:00:00	10:00:00	3	135	2	cod	0	0	0	0	0	0	0	0	0	0	0	0	0	0	0
21/08/2015	17:56:00	4 days, 5:00:00	11:00:00	3	135	2	cod	0	0	0	0	0	0	0	0	0	0	0	0	0	0	0
21/08/2015	17:57:00	4 days, 6:00:00	12:00:00	3	135	2	cod	0	0	0	0	0	0	0	0	0	0	0	0	0	0	0
21/08/2015	17:58:00	4 days, 7:00:00	13:00:00	3	135	2	cod	0	0	0	0	0	0	0	0	0	0	0	0	0	0	0
21/08/2015	17:59:00	4 days, 8:00:00	14:00:00	3	135	2	cod	0	0	0	0	0	0	0	0	0	0	0	0	0	0	0
21/08/2015	18:00:00	4 days, 9:00:00	15:00:00	3	135	2	tc	1	0	1	0	0	0	0	0	0	0	0	0	0	0	0
21/08/2015	18:00:00	4 days, 9:00:00	15:00:00	3	135	2	cod	0	0	0	0	0	0	0	0	0	0	0	0	0	0	0
21/08/2015	18:01:00	4 days, 10:00:00	16:00:00	3	135	2	tc	1	0	1	0	0	0	0	0	0	0	0	0	0	0	0
21/08/2015	18:01:00	4 days, 10:00:00	16:00:00	3	135	2	cod	0	0	0	0	0	0	0	0	0	0	0	0	0	0	0
21/08/2015	18:02:00	4 days, 11:00:00	17:00:00	3	135	2	cod	0	0	0	0	0	0	0	0	0	0	0	0	0	0	0
21/08/2015	18:03:00	4 days, 12:00:00	18:00:00	3	135	2	cod	0	0	0	0	0	0	0	0	0	0	0	0	0	0	0
21/08/2015	18:04:00	4 days, 13:00:00	19:00:00	3	135	2	cod	0	0	0	0	0	0	0	0	0	0	0	0	0	0	0
21/08/2015	18:05:00	4 days, 14:00:00	20:00:00	3	135	2	sculpin	1	0	0	0	1	0	0	0	0	0	0	0	0	0	0
21/08/2015	18:05:00	4 days, 14:00:00	20:00:00	3	135	2	cod	1	0	0	0	1	0	0	0	0	0	0	0	0	0	0
21/08/2015	18:06:00	4 days, 15:00:00	21:00:00	3	135	2	tc	1	0	0	1	0	0	0	0	0	0	0	0	0	0	0
21/08/2015	18:06:00	4 days, 15:00:00	21:00:00	3	135	2	cod	1	0	0	1	0	0	0	0	0	0	0	0	0	0	0
21/08/2015	18:07:00	4 days, 16:00:00	22:00:00	3	135	2	cod	0	0	0	0	0	0	0	0	0	0	0	0	0	0	0
21/08/2015	18:08:00	4 days, 17:00:00	23:00:00	3	135	2	cod	0	0	0	0	0	0	0	0	0	0	0	0	0	0	0
21/08/2015	18:09:00	4 days, 18:00:00	1 day, 0:00:00	3	135	2	cod	0	0	0	0	0	0	0	0	0	0	0	0	0	0	0
21/08/2015	18:10:00	4 days, 19:00:00	1 day, 1:00:00	3	135	2	cod	0	0	0	0	0	0	0	0	0	0	0	0	0	0	0
21/08/2015	18:11:00	4 days, 20:00:00	1 day, 2:00:00	3	135	2	cod	0	0	0	0	0	0	0	0	0	0	0	0	0	0	0
21/08/2015	18:12:00	4 days, 21:00:00	1 day, 3:00:00	3	135	2	tc	1	0	0	1	0	0	0	0	0	0	0	0	0	0	0
21/08/2015	18:12:00	4 days, 21:00:00	1 day, 3:00:00	3	135	2	cod	0	0	0	0	0	0	0	0	0	0	0	0	0	0	0
21/08/2015	18:13:00	4 days, 22:00:00	1 day, 4:00:00	3	135	3	cod	0	0	0	0	0	0	0	0	0	0	0	0	0	0	0
21/08/2015	18:14:00	4 days, 23:00:00	1 day, 5:00:00	3	135	3	cod	0	0	0	0	0	0	0	0	0	0	0	0	0	0	0
21/08/2015	18:15:00	5 days, 0:00:00	1 day, 6:00:00	3	135	3	cod	0	0	0	0	0	0	0	0	0	0	0	0	0	0	0
21/08/2015	18:16:00	5 days, 1:00:00	1:00:00	3	136	3	cod	0	0	0	0	0	0	0	0	0	0	0	0	0	0	0
21/08/2015	18:17:00	5 days, 2:00:00	2:00:00	3	136	3	cod	0	0	0	0	0	0	0	0	0	0	0	0	0	0	0
21/08/2015	18:18:00	5 days, 3:00:00	3:00:00	3	136	3	cod	0	0	0	0	0	0	0	0	0	0	0	0	0	0	0
21/08/2015	18:19:00	5 days, 4:00:00	4:00:00	3	136	3	cod	0	0	0	0	0	0	0	0	0	0	0	0	0	0	0
21/08/2015	18:20:00	5 days, 5:00:00	5:00:00	3	136	3	cod	0	0	0	0	0	0	0	0	0	0	0	0	0	0	0
21/08/2015	18:21:00	5 days, 6:00:00	6:00:00	3	136	3	cod	0	0	0	0	0	0	0	0	0	0	0	0	0	0	0
21/08/2015	18:22:00	5 days, 7:00:00	7:00:00	3	136	3	cod	0	0	0	0	0	0	0	0	0	0	0	0	0	0	0
21/08/2015	18:23:00	5 days, 8:00:00	8:00:00	3	136	3	cod	0	0	0	0	0	0	0	0	0	0	0	0	0	0	0
21/08/2015	18:24:00	5 days, 9:00:00	9:00:00	3	136	3	cod	0	0	0	0	0	0	0	0	0	0	0	0	0	0	0
21/08/2015	18:25:00	5 days, 10:00:00	10:00:00	3	136	3	tc	1	0	1	0	0	0	0	0	0	0	0	0	0	0	0	4:20 Small Fish Swims Through Mesh
21/08/2015	18:25:00	5 days, 10:00:00	10:00:00	3	136	3	sculpin	1	0	0	1	0	0	0	0	0	0	0	0	0	0	0
21/08/2015	18:25:00	5 days, 10:00:00	10:00:00	3	136	3	cod	0	0	0	0	0	0	0	0	0	0	0	0	0	0	0
21/08/2015	18:26:00	5 days, 11:00:00	11:00:00	3	136	3	cod	0	0	0	0	0	0	0	0	0	0	0	0	0	0	0
21/08/2015	18:27:00	5 days, 12:00:00	12:00:00	3	136	3	cod	0	0	0	0	0	0	0	0	0	0	0	0	0	0	0
21/08/2015	18:28:00	5 days, 13:00:00	13:00:00	3	136	3	cod	0	0	0	0	0	0	0	0	0	0	0	0	0	0	0
21/08/2015	18:29:00	5 days, 14:00:00	14:00:00	3	136	3	cod	0	0	0	0	0	0	0	0	0	0	0	0	0	0	0
21/08/2015	18:30:00	5 days, 15:00:00	15:00:00	3	136	3	cod	0	0	0	0	0	0	0	0	0	0	0	0	0	0	0
21/08/2015	18:31:00	5 days, 16:00:00	16:00:00	3	136	3	cod	0	0	0	0	0	0	0	0	0	0	0	0	0	0	0
21/08/2015	18:32:00	5 days, 17:00:00	17:00:00	3	136	3	cod	0	0	0	0	0	0	0	0	0	0	0	0	0	0	0
21/08/2015	18:33:00	5 days, 18:00:00	18:00:00	3	136	3	cod	0	0	0	0	0	0	0	0	0	0	0	0	0	0	0
21/08/2015	18:34:00	5 days, 19:00:00	19:00:00	3	136	3	cod	0	0	0	0	0	0	0	0	0	0	0	0	0	0	0
21/08/2015	18:35:00	5 days, 20:00:00	20:00:00	3	136	3	cod	0	0	0	0	0	0	0	0	0	0	0	0	0	0	0
21/08/2015	18:36:00	5 days, 21:00:00	21:00:00	3	136	3	cod	0	0	0	0	0	0	0	0	0	0	0	0	0	0	0
21/08/2015	18:37:00	5 days, 22:00:00	22:00:00	3	136	3	cod	0	0	0	0	0	0	0	0	0	0	0	0	0	0	0
21/08/2015	18:38:00	5 days, 23:00:00	23:00:00	3	136	3	cod	1	0	0	0	1	0	0	0	0	0	0	0	0	0	0
21/08/2015	18:39:00	6 days, 0:00:00	1 day, 0:00:00	3	136	3	cod	0	0	0	0	0	0	0	0	0	0	0	0	0	0	0
21/08/2015	18:40:00	6 days, 1:00:00	1 day, 1:00:00	3	136	3	cod	0	0	0	0	0	0	0	0	0	0	0	0	0	0	0
21/08/2015	18:41:00	6 days, 2:00:00	1 day, 2:00:00	3	136	3	cod	0	0	0	0	0	0	0	0	0	0	0	0	0	0	0
21/08/2015	18:42:00	6 days, 3:00:00	1 day, 3:00:00	3	136	3	cod	1	0	0	0	0	1	0	0	0	0	0	0	0	0	0
21/08/2015	18:43:00	6 days, 4:00:00	1 day, 4:00:00	3	136	3	cod	2	0	0	0	1	1	0	0	0	0	0	0	0	0	0
21/08/2015	18:44:00	6 days, 5:00:00	1 day, 5:00:00	3	136	3	cod	0	0	0	0	0	0	0	0	0	0	0	0	0	0	0
21/08/2015	18:45:00	6 days, 6:00:00	1 day, 6:00:00	3	136	3	cod	0	0	0	0	0	0	0	0	0	0	0	0	0	0	0
21/08/2015	18:46:00	6 days, 7:00:00	1:00:00	3	137	3	cod	1	0	0	1	0	0	0	0	0	0	0	0	0	0	0
21/08/2015	18:47:00	6 days, 8:00:00	2:00:00	3	137	3	cod	0	0	0	0	0	0	0	0	0	0	0	0	0	0	0
21/08/2015	18:48:00	6 days, 9:00:00	3:00:00	3	137	3	cod	0	0	0	0	0	0	0	0	0	0	0	0	0	0	0
21/08/2015	18:49:00	6 days, 10:00:00	4:00:00	3	137	3	cod	0	0	0	0	0	0	0	0	0	0	0	0	0	0	0
21/08/2015	18:50:00	6 days, 11:00:00	5:00:00	3	137	3	cod	2	0	1	0	1	0	0	0	0	1	1	0	1	0	0	Fish goes from downstream to upstream entrance to enter
21/08/2015	18:51:00	6 days, 12:00:00	6:00:00	3	137	3	cod	0	0	0	0	0	0	0	0	0	0	0	0	0	0	0
21/08/2015	18:52:00	6 days, 13:00:00	7:00:00	3	137	3	tc	2	2	0	0	0	0	0	0	0	0	0	0	0	0	0
21/08/2015	18:52:00	6 days, 13:00:00	7:00:00	3	137	3	cod	0	0	0	0	0	0	0	0	0	0	0	0	0	0	0
21/08/2015	18:53:00	6 days, 14:00:00	8:00:00	3	137	3	cod	0	0	0	0	0	0	0	0	0	0	0	0	0	0	0
21/08/2015	18:54:00	6 days, 15:00:00	9:00:00	3	137	3	cod	0	0	0	0	0	0	0	0	0	0	0	0	0	0	0	9 Min Video
21/08/2015	18:55:00	6 days, 16:00:00	1:00:00	3	138	3	cod	1	0	0	0	0	0	0	1	0	0	0	0	0	0	0
21/08/2015	18:56:00	6 days, 17:00:00	2:00:00	3	138	3	tc	1	1	0	0	0	0	0	0	0	0	0	0	0	0	0	Fish Breaks Through mesh
21/08/2015	18:56:00	6 days, 17:00:00	2:00:00	3	138	3	cod	0	0	0	0	0	0	0	0	0	0	0	0	0	0	1
21/08/2015	18:57:00	6 days, 18:00:00	3:00:00	3	138	3	cod	1	0	0	0	0	1	0	0	0	0	0	0	0	0	0
21/08/2015	18:58:00	6 days, 19:00:00	4:00:00	3	138	3	cod	0	0	0	0	0	0	0	0	0	0	0	0	0	0	0
21/08/2015	18:59:00	6 days, 20:00:00	5:00:00	3	138	3	cod	2	0	1	0	0	0	0	1	0	0	0	0	0	0	0
21/08/2015	19:00:00	6 days, 21:00:00	6:00:00	3	138	3	cod	0	0	0	0	0	0	0	0	0	0	0	0	0	0	0
21/08/2015	19:01:00	6 days, 22:00:00	7:00:00	3	138	3	cod	0	0	0	0	0	0	0	0	0	0	0	0	0	0	0
21/08/2015	19:02:00	6 days, 23:00:00	8:00:00	3	138	3	cod	0	0	0	0	0	0	0	0	0	0	0	0	0	0	0
21/08/2015	19:03:00	7 days, 0:00:00	9:00:00	3	138	3	cod	0	0	0	0	0	0	0	0	0	0	0	0	0	0	0
21/08/2015	19:04:00	7 days, 1:00:00	10:00:00	3	138	3	cod	0	0	0	0	0	0	0	0	0	0	0	0	0	0	0
21/08/2015	19:05:00	7 days, 2:00:00	11:00:00	3	138	3	cod	0	0	0	0	0	0	0	0	0	0	0	0	0	0	0
21/08/2015	19:06:00	7 days, 3:00:00	12:00:00	3	138	3	cod	3	0	1	1	0	1	0	0	0	0	0	0	0	0	0
21/08/2015	19:07:00	7 days, 4:00:00	13:00:00	3	138	3	cod	3	0	1	0	2	0	0	0	0	0	0	0	0	0	0
21/08/2015	19:08:00	7 days, 5:00:00	14:00:00	3	138	3	cod	0	0	0	0	0	0	0	0	0	0	0	0	0	0	0
21/08/2015	19:09:00	7 days, 6:00:00	15:00:00	3	138	3	cod	0	0	0	0	0	0	0	0	0	0	0	0	0	0	0
21/08/2015	19:10:00	7 days, 7:00:00	16:00:00	3	138	3	cod	0	0	0	0	0	0	0	0	0	0	0	0	0	0	0
21/08/2015	19:11:00	7 days, 8:00:00	17:00:00	3	138	3	cod	1	1	0	0	0	0	0	0	0	0	0	0	0	0	0
21/08/2015	19:12:00	7 days, 9:00:00	18:00:00	3	138	3	cod	0	0	0	0	0	0	0	0	0	0	0	0	0	0	0
21/08/2015	19:13:00	7 days, 10:00:00	19:00:00	3	138	3	cod	1	1	0	0	0	0	0	0	0	0	0	0	0	0	0
21/08/2015	19:14:00	7 days, 11:00:00	20:00:00	3	138	3	cod	0	0	0	0	0	0	0	0	0	0	0	0	0	0	0
21/08/2015	19:15:00	7 days, 12:00:00	21:00:00	3	138	3	cod	0	0	0	0	0	0	0	0	0	0	0	0	0	0	0
21/08/2015	19:16:00	7 days, 13:00:00	22:00:00	3	138	3	cod	0	0	0	0	0	0	0	0	0	0	0	0	0	0	0
21/08/2015	19:17:00	7 days, 14:00:00	23:00:00	3	138	3	cod	0	0	0	0	0	0	0	0	0	0	0	0	0	0	0
21/08/2015	19:18:00	7 days, 15:00:00	1 day, 0:00:00	3	138	3	cod	0	0	0	0	0	0	0	0	0	0	0	0	0	0	0
21/08/2015	19:19:00	7 days, 16:00:00	1 day, 1:00:00	3	138	3	cod	2	0	1	0	0	0	0	0	1	0	0	0	0	0	0
21/08/2015	19:20:00	7 days, 17:00:00	1 day, 2:00:00	3	138	3	cod	2	0	1	1	0	0	0	0	0	0	0	0	0	0	0
21/08/2015	19:21:00	7 days, 18:00:00	1 day, 3:00:00	3	138	3	cod	2	0	0	0	1	1	0	0	0	0	0	0	0	0	0
21/08/2015	19:22:00	7 days, 19:00:00	1 day, 4:00:00	3	138	3	cod	0	0	0	0	0	0	0	0	0	0	0	0	0	0	0
21/08/2015	19:23:00	7 days, 20:00:00	1 day, 5:00:00	3	138	3	cod	3	1	0	0	1	0	1	0	0	0	0	0	0	0	0
21/08/2015	19:24:00	7 days, 21:00:00	1 day, 6:00:00	3	138	3	cod	3	2	0	0	0	1	0	0	0	0	0	0	0	0	0
21/08/2015	19:25:00	7 days, 22:00:00	1:00:00	3	139	3	cod	2	0	2	0	0	0	0	0	0	0	0	0	0	0	0	Lots of water movement + dark video - Hard to tell water directions
21/08/2015	19:26:00	7 days, 23:00:00	2:00:00	3	139	3	cod	0	0	0	0	0	0	0	0	0	0	0	0	0	0	0
21/08/2015	19:27:00	8 days, 0:00:00	3:00:00	3	139	3	cod	1	0	0	0	0	0	0	0	0	0	0	0	0	0	0
21/08/2015	19:28:00	8 days, 1:00:00	4:00:00	3	139	3	tc	1	0	0	0	0	0	1	0	0	0	0	0	0	0	0
21/08/2015	19:28:00	8 days, 1:00:00	4:00:00	3	139	3	cod	0	0	0	0	0	0	0	0	0	0	0	0	0	0	0
21/08/2015	19:29:00	8 days, 2:00:00	5:00:00	3	139	3	cod	1	0	0	1	0	0	0	0	0	0	0	0	0	0	0
21/08/2015	19:30:00	8 days, 3:00:00	6:00:00	3	139	3	cod	1	0	1	0	0	0	0	0	0	0	0	0	0	0	0
21/08/2015	19:31:00	8 days, 4:00:00	7:00:00	3	139	1	tc	1	1	0	0	0	0	0	0	0	0	0	0	0	0	0
21/08/2015	19:31:00	8 days, 4:00:00	7:00:00	3	139	1	cod	0	0	0	0	0	0	0	0	0	0	0	0	0	0	0
21/08/2015	19:32:00	8 days, 5:00:00	8:00:00	3	139	1	cod	0	0	0	0	0	0	0	0	0	0	0	0	0	0	0
21/08/2015	19:33:00	8 days, 6:00:00	9:00:00	3	139	8	cod	4	2	0	0	0	0	1	1	0	0	0	0	0	0	0
21/08/2015	19:34:00	8 days, 7:00:00	10:00:00	3	139	8	cod	2	1	0	0	0	0	0	0	1	0	0	0	0	0	0
21/08/2015	19:35:00	8 days, 8:00:00	11:00:00	3	139	7	cod	0	0	0	0	0	0	0	0	0	0	0	0	0	0	0
21/08/2015	19:36:00	8 days, 9:00:00	12:00:00	3	139	7	tc	1	1	0	0	0	0	0	0	0	0	0	0	0	0	0
21/08/2015	19:36:00	8 days, 9:00:00	12:00:00	3	139	7	cod	0	0	0	0	0	0	0	0	0	0	0	0	0	0	0
21/08/2015	19:37:00	8 days, 10:00:00	13:00:00	3	139	7	cod	0	0	0	0	0	0	0	0	0	0	0	0	0	0	0
21/08/2015	19:38:00	8 days, 11:00:00	14:00:00	3	139	3	cod	0	0	0	0	0	0	0	0	0	0	0	0	0	0	0
21/08/2015	19:39:00	8 days, 12:00:00	15:00:00	3	139	3	cod	0	0	0	0	0	0	0	0	0	0	0	0	0	0	0
21/08/2015	19:40:00	8 days, 13:00:00	16:00:00	3	139	1	cod	1	1	0	0	0	0	0	0	0	0	0	0	0	0	0
21/08/2015	19:41:00	8 days, 14:00:00	17:00:00	3	139	1	cod	0	0	0	0	0	0	0	0	0	0	0	0	0	0	0
21/08/2015	19:42:00	8 days, 15:00:00	18:00:00	3	139	1	cod	0	0	0	0	0	0	0	0	0	0	0	0	0	0	0
21/08/2015	19:43:00	8 days, 16:00:00	19:00:00	3	139	3	tc	1	1	0	0	0	0	0	0	0	0	0	0	0	0	0
21/08/2015	19:43:00	8 days, 16:00:00	19:00:00	3	139	3	cod	1	1	0	0	0	0	0	0	0	0	0	0	0	0	0
21/08/2015	19:44:00	8 days, 17:00:00	20:00:00	3	139	4	cod	0	0	0	0	0	0	0	0	0	0	0	0	0	0	0
21/08/2015	19:45:00	8 days, 18:00:00	21:00:00	3	139	4	cod	1	0	0	0	1	0	0	0	0	0	0	0	0	0	0
21/08/2015	19:46:00	8 days, 19:00:00	22:00:00	3	139	4	cod	0	0	0	0	0	0	0	0	0	0	0	0	0	0	0
21/08/2015	19:47:00	8 days, 20:00:00	23:00:00	3	139	4	cod	0	0	0	0	0	0	0	0	0	0	0	0	0	0	0
21/08/2015	19:48:00	8 days, 21:00:00	1 day, 0:00:00	3	139	4	cod	0	0	0	0	0	0	0	0	0	0	0	0	0	0	0
21/08/2015	19:49:00	8 days, 22:00:00	1 day, 1:00:00	3	139	6	tc	1	0	1	0	0	0	0	0	0	0	0	0	0	0	0
21/08/2015	19:49:00	8 days, 22:00:00	1 day, 1:00:00	3	139	6	cod	0	0	0	0	0	0	0	0	0	0	0	0	0	0	0
21/08/2015	19:50:00	8 days, 23:00:00	1 day, 2:00:00	3	139	6	cod	0	0	0	0	0	0	0	0	0	0	0	0	0	0	0
21/08/2015	19:51:00	9 days, 0:00:00	1 day, 3:00:00	3	139	6	cod	0	0	0	0	0	0	0	0	0	0	0	0	0	0	0
21/08/2015	19:52:00	9 days, 1:00:00	1 day, 4:00:00	3	139	6	cod	6	0	1	0	4	0	1	0	0	0	0	0	0	0	0
21/08/2015	19:53:00	9 days, 2:00:00	1 day, 5:00:00	3	139	6	cod	0	0	0	0	0	0	0	0	0	0	0	0	0	0	0
21/08/2015	19:54:00	9 days, 3:00:00	1 day, 6:00:00	3	139	6	cod	0	0	0	0	0	0	0	0	0	0	0	0	0	0	0
22/08/2015			1:00:00	3	167	7	cod	0	0	0	0	0	0	0	0	0	0	0	0	0	0	0
22/08/2015			2:00:00	3	167	7	cod	1	0	0	0	0	0	0	1	0	0	0	0	0	0	0
22/08/2015			3:00:00	3	167	7	cod	2	0	0	0	0	0	0	2	0	0	0	0	0	0	0
22/08/2015			4:00:00	3	167	7	cod	3	1	0	0	0	0	1	1	0	0	0	0	0	0	0
22/08/2015			5:00:00	3	167	7	cod	0	0	0	0	0	0	0	0	0	0	0	0	0	0	0
22/08/2015			6:00:00	3	167	7	cod	0	0	0	0	0	0	0	0	0	0	0	0	0	0	0
22/08/2015			7:00:00	3	167	7	cod	1	0	0	0	1	0	0	0	0	0	0	0	0	0	0
22/08/2015			8:00:00	3	167	7	cod	0	0	0	0	0	0	0	0	0	0	0	0	0	0	0
22/08/2015			9:00:00	3	167	7	cod	0	0	0	0	0	0	0	0	0	0	0	0	0	0	0	9 min video
22/08/2015			1:00:00	3	168	7	cod	1	0	0	0	0	0	0	1	0	0	0	0	0	0	0
22/08/2015			2:00:00	3	168	7	sculpin	1	0	0	0	0	0	1	0	0	0	0	0	0	0	0
22/08/2015			2:00:00	3	168	7	cod	1	0	0	0	0	0	0	0	1	0	0	0	0	0	0
22/08/2015			3:00:00	3	168	7	cod	2	0	0	0	0	0	0	2	0	0	0	0	0	0	0
22/08/2015			4:00:00	3	168	7	cod	2	0	0	0	0	0	0	2	0	0	0	0	0	0	0
22/08/2015			5:00:00	3	168	7	cod	0	0	0	0	0	0	0	0	0	0	0	0	0	0	0
22/08/2015			6:00:00	3	168	7	cod	2	0	0	0	0	1	0	1	0	0	0	0	0	0	0
22/08/2015			7:00:00	3	168	7	cod	4	0	0	0	0	1	3	0	0	0	0	0	0	0	0
22/08/2015			8:00:00	3	168	7	cod	0	0	0	0	0	0	0	0	0	0	0	0	0	0	0
22/08/2015			9:00:00	3	168	7	cod	1	0	0	0	0	1	0	0	0	0	0	0	0	0	0
22/08/2015			10:00:00	3	168	7	sculpin	1	0	0	0	1	0	0	0	0	0	0	0	0	0	0
22/08/2015			10:00:00	3	168	7	cod	0	0	0	0	0	0	0	0	0	0	0	0	0	0	0
22/08/2015			11:00:00	3	168	7	cod	0	0	0	0	0	0	0	0	0	0	0	0	0	0	0
22/08/2015			12:00:00	3	168	7	cod	2	0	1	0	0	0	1	0	0	0	0	0	0	0	0
22/08/2015			13:00:00	3	168	7	cod	2	0	0	0	0	1	1	0	0	0	0	0	0	0	0
22/08/2015			14:00:00	3	168	7	cod	3	0	0	0	1	2	0	0	0	0	0	0	0	0	0
22/08/2015			15:00:00	3	168	7	tc	1	0	0	0	0	1	0	0	0	0	0	0	0	0	0
22/08/2015			15:00:00	3	168	7	cod	0	0	0	0	0	0	0	0	0	0	0	0	0	0	0
22/08/2015			16:00:00	3	168	7	cod	2	0	2	0	0	0	0	0	0	0	0	0	0	0	0
22/08/2015			17:00:00	3	168	7	cod	3	0	1	0	0	0	1	0	1	0	0	0	0	0	0
22/08/2015			18:00:00	3	168	7	cod	1	0	0	1	0	0	0	0	0	0	0	0	0	0	0
22/08/2015			19:00:00	3	168	7	cod	1	0	0	0	0	0	0	0	1	0	0	0	0	0	0
22/08/2015			20:00:00	3	168	7	cod	0	0	0	0	0	0	0	0	0	0	0	0	0	0	0
22/08/2015			21:00:00	3	168	7	cod	1	0	1	0	0	0	0	0	0	0	0	0	0	0	0
22/08/2015			22:00:00	3	168	7	cod	0	0	0	0	0	0	0	0	0	0	0	0	0	0	0
22/08/2015			23:00:00	3	168	7	cod	0	0	0	0	0	0	0	0	0	0	0	0	0	0	0
22/08/2015			1 day, 0:00:00	3	168	7	cod	0	0	0	0	0	0	0	0	0	0	0	0	0	0	0
22/08/2015			1 day, 1:00:00	3	168	7	cod	2	0	0	0	0	0	0	2	0	0	0	0	0	0	0
22/08/2015			1 day, 2:00:00	3	168	7	cod	2	0	0	0	0	0	2	0	0	0	0	0	0	0	0
22/08/2015			1 day, 3:00:00	3	168	7	cod	3	0	0	0	0	0	1	1	1	0	0	0	0	0	0
22/08/2015			1 day, 4:00:00	3	168	7	sculpin	1	0	0	0	0	0	0	1	0	0	0	0	0	0	0
22/08/2015			1 day, 4:00:00	3	168	7	cod	1	0	0	0	0	1	0	0	0	0	0	0	0	0	0
22/08/2015			1 day, 5:00:00	3	168	7	cod	0	0	0	0	0	0	0	0	0	0	0	0	0	0	0
22/08/2015			1 day, 6:00:00	3	168	7	cod	3	0	0	0	0	0	0	3	0	1	1	0	1	0	0
22/08/2015			1:00:00	3	169	7	cod	1	0	0	0	0	0	0	1	0	0	0	0	0	0	1
22/08/2015			2:00:00	3	169	7	cod	2	0	1	0	0	1	0	0	0	0	0	0	0	0	0
22/08/2015			3:00:00	3	169	7	cod	3	0	0	0	0	1	0	2	0	0	0	0	0	0	0
22/08/2015			4:00:00	3	169	7	cod	4	0	0	1	0	0	3	0	0	0	0	0	0	0	0
22/08/2015			5:00:00	3	169	7	cod	2	0	0	0	0	0	2	0	0	1	1	0	0	0	0
22/08/2015			6:00:00	3	169	7	cod	1	0	0	0	0	0	1	0	0	0	0	0	0	0	0
22/08/2015			7:00:00	3	169	6	cod	5	0	0	0	0	1	3	0	1	0	0	0	0	0	0
22/08/2015			8:00:00	3	169	6	cod	2	0	0	0	0	0	2	0	0	0	0	0	0	0	0
22/08/2015			9:00:00	3	169	6	cod	2	0	0	0	0	0	1	0	1	0	0	0	0	0	0
22/08/2015			10:00:00	3	169	6	cod	1	0	0	0	0	0	1	0	0	0	0	0	0	0	0
22/08/2015			11:00:00	3	169	6	cod	2	1	0	0	0	0	0	1	0	0	0	0	0	0	0
22/08/2015			12:00:00	3	169	6	cod	2	0	0	0	0	1	0	1	0	0	0	0	0	0	0
22/08/2015			13:00:00	3	169	6	cod	0	0	0	0	0	0	0	0	0	0	0	0	0	0	0
22/08/2015			14:00:00	3	169	6	cod	0	0	0	0	0	0	0	0	0	0	0	0	0	0	0
22/08/2015			15:00:00	3	169	7	cod	0	0	0	0	0	0	0	0	0	0	0	0	0	0	0
22/08/2015			16:00:00	3	169	7	cod	0	0	0	0	0	0	0	0	0	0	0	0	0	0	0
22/08/2015			17:00:00	3	169	7	cod	0	0	0	0	0	0	0	0	0	0	0	0	0	0	0
22/08/2015			18:00:00	3	169	7	cod	0	0	0	0	0	0	0	0	0	0	0	0	0	0	0
22/08/2015			19:00:00	3	169	7	tc	1	0	0	0	0	0	0	1	0	0	0	0	0	0	0
22/08/2015			19:00:00	3	169	7	sculpin	1	0	0	0	1	0	0	0	0	0	0	0	0	0	0
22/08/2015			19:00:00	3	169	7	cod	0	0	0	0	0	0	0	0	0	0	0	0	0	0	0
22/08/2015			20:00:00	3	169	7	cod	1	1	0	0	0	0	0	0	0	0	0	0	0	0	0
22/08/2015			21:00:00	3	169	7	cod	0	0	0	0	0	0	0	0	0	0	0	0	0	0	0
22/08/2015			22:00:00	3	169	7	cod	1	0	0	0	0	0	0	1	0	0	0	0	0	0	0
22/08/2015			23:00:00	3	169	7	cod	0	0	0	0	0	0	0	0	0	0	0	0	0	0	0
22/08/2015			1 day, 0:00:00	3	169	7	sculpin	1	0	0	0	1	0	0	0	0	0	0	0	0	0	0
22/08/2015			1 day, 0:00:00	3	169	7	cod	1	0	0	0	1	0	0	0	0	0	0	0	0	0	0
22/08/2015			1 day, 1:00:00	3	169	7	sculpin	1	0	0	0	0	0	0	0	1	0	0	0	0	0	0
22/08/2015			1 day, 1:00:00	3	169	7	cod	2	0	0	0	0	0	0	2	0	0	0	0	0	0	0
22/08/2015			1 day, 2:00:00	3	169	7	cod	0	0	0	0	0	0	0	0	0	0	0	0	0	0	0
22/08/2015			1 day, 3:00:00	3	169	7	cod	1	0	0	0	0	0	1	0	0	0	0	0	0	0	0
22/08/2015			1 day, 4:00:00	3	169	7	cod	1	0	0	0	0	1	0	0	0	0	0	0	0	0	0
22/08/2015			1 day, 5:00:00	3	169	7	sculpin	1	0	0	0	0	1	0	0	0	0	0	0	0	0	0
22/08/2015			1 day, 5:00:00	3	169	7	cod	0	0	0	0	0	0	0	0	0	0	0	0	0	0	0
22/08/2015			1 day, 6:00:00	3	169	7	cod	0	0	0	0	0	0	0	0	0	0	0	0	0	0	0
22/08/2015			1:00:00	3	170	6	cod	0	0	0	0	0	0	0	0	0	0	0	0	0	0	0
22/08/2015			2:00:00	3	170	6	cod	0	0	0	0	0	0	0	0	0	0	0	0	0	0	0
22/08/2015			3:00:00	3	170	6	cod	0	0	0	0	0	0	0	0	0	0	0	0	0	0	0
22/08/2015			4:00:00	3	170	6	cod	0	0	0	0	0	0	0	0	0	0	0	0	0	0	0
22/08/2015			5:00:00	3	170	6	cod	0	0	0	0	0	0	0	0	0	0	0	0	0	0	0
22/08/2015			6:00:00	3	170	6	cod	0	0	0	0	0	0	0	0	0	0	0	0	0	0	0
22/08/2015			7:00:00	3	170	6	sculpin	1	0	0	0	0	0	0	1	0	0	0	0	0	0	0
22/08/2015			7:00:00	3	170	6	cod	0	0	0	0	0	0	0	0	0	0	0	0	0	0	0
22/08/2015			8:00:00	3	170	6	cod	0	0	0	0	0	0	0	0	0	0	0	0	0	0	0
22/08/2015			9:00:00	3	170	6	cod	1	0	0	0	0	0	0	1	0	0	0	0	0	0	0
22/08/2015			10:00:00	3	170	6	cod	0	0	0	0	0	0	0	0	0	0	0	0	0	0	0
22/08/2015			11:00:00	3	170	6	cod	1	0	1	0	0	0	0	0	0	0	0	0	0	0	0
22/08/2015			12:00:00	3	170	6	cod	2	0	0	0	0	2	0	0	0	0	0	0	0	0	0
22/08/2015			13:00:00	3	170	6	sculpin	1	0	1	0	0	0	0	0	0	0	0	0	0	0	0
22/08/2015			13:00:00	3	170	6	cod	1	0	1	0	0	0	0	0	0	0	0	0	0	0	0
22/08/2015			14:00:00	3	170	6	cod	2	0	0	0	0	2	0	0	0	0	0	0	0	0	0
22/08/2015			15:00:00	3	170	6	cod	0	0	0	0	0	0	0	0	0	0	0	0	0	0	0
22/08/2015			16:00:00	3	170	6	cod	1	0	0	0	1	0	0	0	0	0	0	0	0	0	0
22/08/2015			17:00:00	3	170	6	cod	4	0	1	0	1	2	0	0	0	0	0	0	0	0	0
22/08/2015			18:00:00	3	170	5	cod	3	0	1	0	1	1	0	0	0	0	0	0	0	0	0
22/08/2015			19:00:00	3	170	5	cod	0	0	0	0	0	0	0	0	0	0	0	0	0	0	0
22/08/2015			20:00:00	3	170	5	cod	0	0	0	0	0	0	0	0	0	0	0	0	0	0	0
22/08/2015			21:00:00	3	170	5	cod	0	0	0	0	0	0	0	0	0	0	0	0	0	0	0
22/08/2015			22:00:00	3	170	5	cod	0	0	0	0	0	0	0	0	0	0	0	0	0	0	0
22/08/2015			23:00:00	3	170	5	cod	0	0	0	0	0	0	0	0	0	0	0	0	0	0	0
22/08/2015			1 day, 0:00:00	3	170	5	cod	0	0	0	0	0	0	0	0	0	0	0	0	0	0	0
22/08/2015			1 day, 1:00:00	3	170	5	cod	0	0	0	0	0	0	0	0	0	0	0	0	0	0	0
22/08/2015			1 day, 2:00:00	3	170	5	cod	1	0	0	1	0	0	0	0	0	0	0	0	0	0	0
22/08/2015			1 day, 3:00:00	3	170	5	cod	0	0	0	0	0	0	0	0	0	0	0	0	0	0	0
22/08/2015			1 day, 4:00:00	3	170	5	cod	0	0	0	0	0	0	0	0	0	0	0	0	0	0	0
22/08/2015			1 day, 5:00:00	3	170	5	cod	0	0	0	0	0	0	0	0	0	0	0	0	0	0	0
22/08/2015			1 day, 6:00:00	3	170	5	cod	0	0	0	0	0	0	0	0	0	0	0	0	0	0	0
22/08/2015			1:00:00	3	171	6	cod	0	0	0	0	0	0	0	0	0	0	0	0	0	0	0
22/08/2015			2:00:00	3	171	6	cod	0	0	0	0	0	0	0	0	0	0	0	0	0	0	0
22/08/2015			3:00:00	3	171	6	cod	0	0	0	0	0	0	0	0	0	0	0	0	0	0	0
22/08/2015			4:00:00	3	171	6	cod	0	0	0	0	0	0	0	0	0	0	0	0	0	0	0
22/08/2015			5:00:00	3	171	6	cod	0	0	0	0	0	0	0	0	0	0	0	0	0	0	0
22/08/2015			6:00:00	3	171	6	cod	0	0	0	0	0	0	0	0	0	0	0	0	0	0	0
22/08/2015			7:00:00	3	171	6	sculpin	1	0	0	0	0	0	0	1	0	0	0	0	0	0	0
22/08/2015			7:00:00	3	171	6	cod	0	0	0	0	0	0	0	0	0	0	0	0	0	0	0
22/08/2015			8:00:00	3	171	6	cod	0	0	0	0	0	0	0	0	0	0	0	0	0	0	0
22/08/2015			9:00:00	3	171	6	cod	1	0	0	0	0	0	0	1	0	0	0	0	0	0	0
22/08/2015			10:00:00	3	171	6	cod	1	0	0	0	0	0	0	0	1	0	0	0	0	0	0
22/08/2015			11:00:00	3	171	6	cod	1	0	1	0	0	0	0	0	0	0	0	0	0	0	0
22/08/2015			12:00:00	3	171	6	cod	2	0	0	0	0	2	0	0	0	1	0	1	1	0	0
22/08/2015			13:00:00	3	171	6	sculpin	1	0	0	1	0	0	0	0	0	0	0	0	0	0	0
22/08/2015			13:00:00	3	171	6	cod	1	0	1	0	0	0	0	0	0	0	0	0	0	0	0
22/08/2015			14:00:00	3	171	6	cod	2	0	0	0	0	2	0	0	0	0	0	0	0	0	0
22/08/2015			15:00:00	3	171	6	cod	0	0	0	0	0	0	0	0	0	0	0	0	0	0	0
22/08/2015			16:00:00	3	171	6	cod	1	0	0	0	1	0	0	0	0	0	0	0	0	0	0
22/08/2015			17:00:00	3	171	6	cod	4	0	1	0	1	2	0	0	0	0	0	0	0	0	0
22/08/2015			18:00:00	3	171	6	cod	3	0	1	0	1	1	0	0	0	0	0	0	0	0	0
22/08/2015			19:00:00	3	171	6	cod	0	0	0	0	0	0	0	0	0	0	0	0	0	0	0
22/08/2015			20:00:00	3	171	6	cod	0	0	0	0	0	0	0	0	0	0	0	0	0	0	0
22/08/2015			21:00:00	3	171	6	cod	0	0	0	0	0	0	0	0	0	0	0	0	0	0	0
22/08/2015			22:00:00	3	171	6	cod	0	0	0	0	0	0	0	0	0	0	0	0	0	0	0
22/08/2015			23:00:00	3	171	6	cod	0	0	0	0	0	0	0	0	0	0	0	0	0	0	0
22/08/2015			1 day, 0:00:00	3	171	6	cod	0	0	0	0	0	0	0	0	0	0	0	0	0	0	0
22/08/2015			1 day, 1:00:00	3	171	5	cod	0	0	0	0	0	0	0	0	0	0	0	0	0	0	0
22/08/2015			1 day, 2:00:00	3	171	5	cod	1	0	0	1	0	0	0	0	0	0	0	0	0	0	0
22/08/2015			1 day, 3:00:00	3	171	5	cod	0	0	0	0	0	0	0	0	0	0	0	0	0	0	0
22/08/2015			1 day, 4:00:00	3	171	5	cod	0	0	0	0	0	0	0	0	0	0	0	0	0	0	0
22/08/2015			1 day, 5:00:00	3	171	5	cod	0	0	0	0	0	0	0	0	0	0	0	0	0	0	0
22/08/2015			1 day, 6:00:00	3	171	5	cod	0	0	0	0	0	0	0	0	0	0	0	0	0	0	0
22/08/2015			1:00:00	3	172	5	cod	0	0	0	0	0	0	0	0	0	0	0	0	0	0	0
22/08/2015			2:00:00	3	172	5	cod	0	0	0	0	0	0	0	0	0	0	0	0	0	0	0
22/08/2015			3:00:00	3	172	5	cod	0	0	0	0	0	0	0	0	0	0	0	0	0	0	0
22/08/2015			4:00:00	3	172	5	cod	0	0	0	0	0	0	0	0	0	0	0	0	0	0	0
22/08/2015			5:00:00	3	172	5	cod	0	0	0	0	0	0	0	0	0	0	0	0	0	0	0
22/08/2015			6:00:00	3	172	5	cod	0	0	0	0	0	0	0	0	0	0	0	0	0	0	0
22/08/2015			7:00:00	3	172	5	cod	0	0	0	0	0	0	0	0	0	0	0	0	0	0	0
22/08/2015			8:00:00	3	172	5	cod	0	0	0	0	0	0	0	0	0	0	0	0	0	0	0
22/08/2015			9:00:00	3	172	4	cod	0	0	0	0	0	0	0	0	0	0	0	0	0	0	0
22/08/2015			10:00:00	3	172	4	cod	1	0	0	0	0	0	0	1	0	0	0	0	0	0	0
22/08/2015			11:00:00	3	172	4	cod	1	1	0	0	0	0	0	0	0	0	0	0	0	0	0
22/08/2015			12:00:00	3	172	4	cod	1	0	0	1	0	0	0	0	0	0	0	0	0	0	0
22/08/2015			13:00:00	3	172	4	cod	2	0	0	0	0	1	1	0	0	0	0	0	0	0	0
22/08/2015			14:00:00	3	172	4	cod	0	0	0	0	0	0	0	0	0	0	0	0	0	0	0
22/08/2015			15:00:00	3	172	4	cod	0	0	0	0	0	0	0	0	0	0	0	0	0	0	0
22/08/2015			16:00:00	3	172	4	cod	0	0	0	0	0	0	0	0	0	0	0	0	0	0	0
22/08/2015			17:00:00	3	172	4	cod	0	0	0	0	0	0	0	0	0	0	0	0	0	0	0
22/08/2015			18:00:00	3	172	4	cod	0	0	0	0	0	0	0	0	0	0	0	0	0	0	0
22/08/2015			19:00:00	3	172	4	cod	0	0	0	0	0	0	0	0	0	0	0	0	0	0	0
22/08/2015			20:00:00	3	172	4	cod	0	0	0	0	0	0	0	0	0	0	0	0	0	0	0
22/08/2015			21:00:00	3	172	4	cod	1	0	1	0	0	0	0	0	0	0	0	0	0	0	0
22/08/2015			22:00:00	3	172	4	cod	0	0	0	0	0	0	0	0	0	0	0	0	0	0	0
22/08/2015			23:00:00	3	172	3	cod	0	0	0	0	0	0	0	0	0	0	0	0	0	0	0
22/08/2015			1 day, 0:00:00	3	172	3	sculpin	2	0	1	1	0	0	0	0	0	0	0	0	0	0	0
22/08/2015			1 day, 0:00:00	3	172	3	cod	1	0	0	0	1	0	0	0	0	0	0	0	0	0	0
22/08/2015			1 day, 1:00:00	3	172	3	cod	1	0	1	0	0	0	0	0	0	0	0	0	0	0	0
22/08/2015			1 day, 2:00:00	3	172	3	cod	4	4	0	0	0	0	0	0	0	0	0	0	0	0	0
22/08/2015			1 day, 3:00:00	3	172	3	cod	1	1	0	0	0	0	0	0	0	0	0	0	0	0	0
22/08/2015			1 day, 4:00:00	3	172	3	cod	3	1	0	0	2	0	0	0	0	0	0	0	0	0	0
22/08/2015			1 day, 5:00:00	3	172	3	cod	0	0	0	0	0	0	0	0	0	0	0	0	0	0	0
22/08/2015			1 day, 6:00:00	3	172	3	cod	0	0	0	0	0	0	0	0	0	0	0	0	0	0	0
22/08/2015			1:00:00	3	173	4	cod	1	0	1	0	0	0	0	0	0	1	0	1	0	1	0
22/08/2015			2:00:00	3	173	4	cod	0	0	0	0	0	0	0	0	0	0	0	0	0	0	0
22/08/2015			3:00:00	3	173	4	cod	0	0	0	0	0	0	0	0	0	0	0	0	0	0	0
22/08/2015			4:00:00	3	173	4	cod	0	0	0	0	0	0	0	0	0	0	0	0	0	0	0
22/08/2015			5:00:00	3	173	3	cod	0	0	0	0	0	0	0	0	0	0	0	0	0	0	0
22/08/2015			6:00:00	3	173	3	cod	2	0	2	0	0	0	0	0	0	0	0	0	0	0	0
22/08/2015			7:00:00	3	173	3	cod	3	0	3	0	0	0	0	0	0	0	0	0	0	0	0
22/08/2015			8:00:00	3	173	3	cod	0	0	0	0	0	0	0	0	0	0	0	0	0	0	0
22/08/2015			9:00:00	3	173	3	cod	1	1	0	0	0	0	0	0	0	0	0	0	0	0	0
22/08/2015			10:00:00	3	173	3	cod	0	0	0	0	0	0	0	0	0	0	0	0	0	0	0
22/08/2015			11:00:00	3	173	3	cod	0	0	0	0	0	0	0	0	0	0	0	0	0	0	0
22/08/2015			12:00:00	3	173	3	cod	0	0	0	0	0	0	0	0	0	0	0	0	0	0	0
22/08/2015			13:00:00	3	173	3	cod	0	0	0	0	0	0	0	0	0	0	0	0	0	0	0
22/08/2015			14:00:00	3	173	3	cod	0	0	0	0	0	0	0	0	0	0	0	0	0	0	0
22/08/2015			15:00:00	3	173	3	cod	0	0	0	0	0	0	0	0	0	0	0	0	0	0	0
22/08/2015			16:00:00	3	173	3	cod	0	0	0	0	0	0	0	0	0	0	0	0	0	0	0
22/08/2015			17:00:00	3	173	3	cod	0	0	0	0	0	0	0	0	0	0	0	0	0	0	0
22/08/2015			18:00:00	3	173	3	cod	0	0	0	0	0	0	0	0	0	0	0	0	0	0	0
22/08/2015			19:00:00	3	173	3	cod	0	0	0	0	0	0	0	0	0	0	0	0	0	0	0
22/08/2015			20:00:00	3	173	3	cod	0	0	0	0	0	0	0	0	0	0	0	0	0	0	0
22/08/2015			21:00:00	3	173	3	cod	0	0	0	0	0	0	0	0	0	0	0	0	0	0	0
22/08/2015			22:00:00	3	173	3	cod	0	0	0	0	0	0	0	0	0	0	0	0	0	0	0
22/08/2015			23:00:00	3	173	3	cod	0	0	0	0	0	0	0	0	0	0	0	0	0	0	0
22/08/2015			1 day, 0:00:00	3	173	3	cod	0	0	0	0	0	0	0	0	0	0	0	0	0	0	0
22/08/2015			1 day, 1:00:00	3	173	3	cod	0	0	0	0	0	0	0	0	0	0	0	0	0	0	0
22/08/2015			1 day, 2:00:00	3	173	3	cod	0	0	0	0	0	0	0	0	0	0	0	0	0	0	0
22/08/2015			1 day, 3:00:00	3	173	3	cod	0	0	0	0	0	0	0	0	0	0	0	0	0	0	0
22/08/2015			1 day, 4:00:00	3	173	3	cod	0	0	0	0	0	0	0	0	0	0	0	0	0	0	0
22/08/2015			1 day, 5:00:00	3	173	3	cod	0	0	0	0	0	0	0	0	0	0	0	0	0	0	0
22/08/2015			1 day, 6:00:00	3	173	3	cod	0	0	0	0	0	0	0	0	0	0	0	0	0	0	0
22/08/2015			1:00:00	3	174	3	cod	0	0	0	0	0	0	0	0	0	0	0	0	0	0	0
22/08/2015			2:00:00	3	174	3	cod	0	0	0	0	0	0	0	0	0	0	0	0	0	0	0
22/08/2015			3:00:00	3	174	3	cod	2	0	2	0	0	0	0	0	0	0	0	0	0	0	0
22/08/2015			4:00:00	3	174	3	cod	0	0	0	0	0	0	0	0	0	0	0	0	0	0	0
22/08/2015			5:00:00	3	174	2	cod	3	1	2	0	0	0	0	0	0	0	0	0	0	0	0
22/08/2015			6:00:00	3	174	2	cod	0	0	0	0	0	0	0	0	0	1	0	1	0	1	0
22/08/2015			7:00:00	3	174	2	cod	3	0	2	1	0	0	0	0	0	0	0	0	0	0	0
22/08/2015			8:00:00	3	174	2	cod	1	1	0	0	0	0	0	0	0	0	0	0	0	0	0
22/08/2015			9:00:00	3	174	2	cod	1	1	0	0	0	0	0	0	0	0	0	0	0	0	0
22/08/2015			10:00:00	3	174	2	cod	2	0	1	0	0	0	0	1	0	0	0	0	0	0	0
22/08/2015			11:00:00	3	174	2	cod	1	0	1	0	0	0	0	0	0	0	0	0	0	0	0
22/08/2015			12:00:00	3	174	2	cod	0	0	0	0	0	0	0	0	0	0	0	0	0	0	0
22/08/2015			13:00:00	3	174	2	cod	4	0	3	0	1	0	0	0	0	1	0	1	0	1	0
22/08/2015			14:00:00	3	174	2	cod	0	0	0	0	0	0	0	0	0	1	0	1	0	1	0	13:31 - Jellyfish blocks view of left entrance
22/08/2015			15:00:00	3	174	3	tc	1	0	1	0	0	0	0	0	0	0	0	0	0	0	0
22/08/2015			15:00:00	3	174	3	cod	1	0	1	0	0	0	0	0	0	0	0	0	0	0	0
22/08/2015			16:00:00	3	174	3	cod	2	0	0	1	0	0	1	0	0	2	0	2	0	2	0
22/08/2015			17:00:00	3	174	3	cod	4	0	2	1	0	1	0	0	0	0	0	0	0	0	0
22/08/2015			18:00:00	3	174	3	sculpin	1	0	0	1	0	0	0	0	0	1	0	1	0	0	0
22/08/2015			18:00:00	3	174	3	cod	2	0	1	0	1	0	0	0	0	0	0	0	0	0	0
22/08/2015			19:00:00	3	174	3	sculpin	0	0	0	0	0	0	0	0	0	0	0	0	0	1	0
22/08/2015			19:00:00	3	174	3	cod	0	0	0	0	0	0	0	0	0	0	0	0	0	0	0
22/08/2015			20:00:00	3	174	3	cod	1	0	0	0	1	0	0	0	0	0	0	0	0	0	0
22/08/2015			21:00:00	3	174	3	cod	0	0	0	0	0	0	0	0	0	0	0	0	0	0	0
22/08/2015			22:00:00	3	174	3	cod	2	0	1	0	1	0	0	0	0	0	0	0	0	0	0
22/08/2015			23:00:00	3	174	3	cod	2	0	0	2	0	0	0	0	0	0	0	0	0	0	0
22/08/2015			1 day, 0:00:00	3	174	3	cod	1	0	1	0	0	0	0	0	0	0	0	0	0	0	0
22/08/2015			1 day, 1:00:00	3	174	3	cod	1	0	0	0	1	0	0	0	0	0	0	0	0	0	0
22/08/2015			1 day, 2:00:00	3	174	3	cod	0	0	0	0	0	0	0	0	0	0	0	0	0	0	0
22/08/2015			1 day, 3:00:00	3	174	3	cod	0	0	0	0	0	0	0	0	0	0	0	0	0	0	0
22/08/2015			1 day, 4:00:00	3	174	3	cod	0	0	0	0	0	0	0	0	0	0	0	0	0	0	0
22/08/2015			1 day, 5:00:00	3	174	3	cod	1	0	1	0	0	0	0	0	0	0	0	0	0	0	0
22/08/2015			1 day, 6:00:00	3	174	3	cod	0	0	0	0	0	0	0	0	0	0	0	0	0	0	0
22/08/2015			1:00:00	3	175	3	cod	2	0	1	1	0	0	0	0	0	0	0	0	0	0	0	Video 175 is good example of fish entering downstream entrance
22/08/2015			2:00:00	3	175	3	cod	0	0	0	0	0	0	0	0	0	0	0	0	0	0	0
22/08/2015			3:00:00	3	175	3	cod	3	0	0	3	0	0	0	0	0	0	0	0	0	0	0
22/08/2015			4:00:00	3	175	3	cod	2	0	1	0	1	0	0	0	0	0	0	0	0	0	0
22/08/2015			5:00:00	3	175	3	cod	5	0	2	2	1	0	0	0	0	0	0	0	0	0	0
22/08/2015			6:00:00	3	175	3	cod	3	0	1	2	0	0	0	0	0	0	0	0	0	0	0
22/08/2015			7:00:00	3	175	3	cod	5	0	3	1	1	0	0	0	0	0	0	0	0	0	0
22/08/2015			8:00:00	3	175	3	cod	2	0	1	1	0	0	0	0	0	0	0	0	0	0	0
22/08/2015			9:00:00	3	175	3	cod	0	0	0	0	0	0	0	0	0	0	0	0	0	0	0
22/08/2015			10:00:00	3	175	3	cod	2	0	1	1	0	0	0	0	0	0	0	0	0	0	0
22/08/2015			11:00:00	3	175	3	cod	1	0	1	0	0	0	0	0	0	0	0	0	0	0	0
22/08/2015			12:00:00	3	175	3	cod	6	0	5	1	0	0	0	0	0	0	0	0	0	0	0
22/08/2015			13:00:00	3	175	3	cod	6	0	4	2	0	0	0	0	0	3	0	3	0	2	0
22/08/2015			14:00:00	3	175	3	cod	1	0	0	0	0	1	0	0	0	2	0	2	0	3	0
22/08/2015			15:00:00	3	175	3	cod	0	0	0	0	0	0	0	0	0	5	0	5	0	5	0	Most attempted entrances during a short time span
22/08/2015			16:00:00	3	175	3	cod	3	0	2	0	1	0	0	0	0	2	0	2	0	2	0	Looks like crab is defending the entrance/preventing the cod
22/08/2015			17:00:00	3	175	3	cod	2	0	1	1	0	0	0	0	0	1	0	1	0	0	0
22/08/2015			18:00:00	3	175	3	cod	6	0	3	2	1	0	0	0	0	2	0	2	0	3	0
22/08/2015			19:00:00	3	175	3	cod	3	0	1	1	0	0	0	1	0	0	0	0	0	0	0
22/08/2015			20:00:00	3	175	3	sculpin	1	0	0	0	0	1	0	0	0	0	0	0	0	0	0
22/08/2015			20:00:00	3	175	3	cod	3	0	1	2	0	0	0	0	0	1	0	1	0	1	0
22/08/2015			21:00:00	3	175	3	cod	6	1	3	1	0	0	0	0	1	0	0	0	0	0	0
22/08/2015			22:00:00	3	175	3	cod	3	1	0	1	0	0	1	0	0	1	0	1	0	1	0
22/08/2015			23:00:00	3	175	3	cod	5	0	1	3	0	1	0	0	0	0	0	0	0	0	0
22/08/2015			1 day, 0:00:00	3	175	3	cod	4	0	2	2	0	0	0	0	0	0	0	0	0	0	0
22/08/2015			1 day, 1:00:00	3	175	3	cod	1	0	0	0	1	0	0	0	0	2	0	2	0	1	0
22/08/2015			1 day, 2:00:00	3	175	3	cod	7	1	3	1	2	0	0	0	0	0	0	0	1	0	0
22/08/2015			1 day, 3:00:00	3	175	3	cod	5	1	1	0	2	1	0	0	0	1	0	1	0	0	0
22/08/2015			1 day, 4:00:00	3	175	3	cod	3	0	0	0	0	2	1	0	0	1	0	1	0	2	1
22/08/2015			1 day, 5:00:00	3	175	3	cod	5	1	2	2	0	0	0	0	0	0	0	0	0	0	0
22/08/2015			1 day, 6:00:00	3	175	3	cod	4	0	2	2	0	0	0	0	0	2	0	2	1	1	0
22/08/2015			1:00:00	3	176	3	cod	2	0	1	1	0	0	0	0	0	0	0	0	0	0	0
22/08/2015			2:00:00	3	176	3	cod	3	0	1	1	1	0	0	0	0	0	0	0	0	0	0
22/08/2015			3:00:00	3	176	3	cod	2	0	0	2	0	0	0	0	0	0	0	0	0	0	0
22/08/2015			4:00:00	3	176	3	cod	7	0	4	3	0	0	0	0	0	0	0	0	0	0	0
22/08/2015			5:00:00	3	176	3	cod	2	0	1	1	0	0	0	0	0	0	0	0	0	0	0
22/08/2015			6:00:00	3	176	3	cod	1	0	0	1	0	0	0	0	0	0	0	0	0	0	0
22/08/2015			7:00:00	3	176	3	cod	0	0	0	0	0	0	0	0	0	0	0	0	0	0	0
22/08/2015			8:00:00	3	176	3	cod	1	0	1	0	0	0	0	0	0	0	0	0	0	0	0
22/08/2015			9:00:00	3	176	3	cod	2	0	2	0	0	0	0	0	0	0	0	0	0	0	0
22/08/2015			10:00:00	3	176	3	cod	6	0	2	3	1	0	0	0	0	0	0	0	0	0	0
22/08/2015			11:00:00	3	176	3	cod	8	1	7	0	0	0	0	0	0	0	0	0	0	0	0
22/08/2015			12:00:00	3	176	3	cod	2	0	0	2	0	0	0	0	0	0	0	0	0	0	0
22/08/2015			13:00:00	3	176	3	cod	6	1	3	2	0	0	0	0	0	0	0	0	0	0	0
22/08/2015			14:00:00	3	176	3	cod	6	0	5	1	0	0	0	0	0	0	0	0	0	0	0
22/08/2015			15:00:00	3	176	3	cod	4	0	2	1	0	1	0	0	0	1	0	1	0	1	0
22/08/2015			16:00:00	3	176	3	cod	3	0	2	1	0	0	0	0	0	0	0	0	0	0	0
22/08/2015			17:00:00	3	176	3	cod	2	0	1	0	1	0	0	0	0	0	0	0	0	0	0
22/08/2015			18:00:00	3	176	3	cod	5	0	4	1	0	0	0	0	0	0	0	0	0	0	0
22/08/2015			19:00:00	3	176	3	cod	1	1	0	0	0	0	0	0	0	1	0	1	1	0	0
22/08/2015			20:00:00	3	176	3	cod	2	0	0	0	1	0	1	0	0	0	0	0	0	0	0
22/08/2015			21:00:00	3	176	3	cod	4	1	1	0	1	0	1	0	0	0	0	0	0	0	0
22/08/2015			22:00:00	3	176	3	sculpin	1	0	1	0	0	0	0	0	0	0	0	0	0	0	0
22/08/2015			22:00:00	3	176	3	cod	6	1	4	0	1	0	0	0	0	0	0	0	0	0	0
22/08/2015			23:00:00	3	176	3	cod	3	0	1	0	1	0	0	0	1	0	0	0	0	0	0
22/08/2015			1 day, 0:00:00	3	176	3	cod	3	0	3	0	0	0	0	0	0	0	0	0	0	0	0
22/08/2015			1 day, 1:00:00	3	176	3	cod	2	0	1	0	1	0	0	0	0	0	0	0	0	0	0
22/08/2015			1 day, 2:00:00	3	176	3	cod	2	0	2	0	0	0	0	0	0	0	0	0	0	0	0
22/08/2015			1 day, 3:00:00	3	176	3	cod	1	0	1	0	0	0	0	0	0	0	0	0	0	0	0
22/08/2015			1 day, 4:00:00	3	176	3	cod	3	0	2	1	0	0	0	0	0	0	0	0	0	0	0
22/08/2015			1 day, 5:00:00	3	176	3	cod	4	0	3	1	0	0	0	0	0	2	0	2	0	2	0
22/08/2015			1 day, 6:00:00	3	176	3	cod	0	0	0	0	0	0	0	0	0	1	0	1	0	1	0
22/08/2015			1:00:00	3	177	3	cod	1	0	1	0	0	0	0	0	0	0	0	0	0	0	0
22/08/2015			2:00:00	3	177	3	cod	0	0	0	0	0	0	0	0	0	0	0	0	0	0	0
22/08/2015			3:00:00	3	177	3	cod	0	0	0	0	0	0	0	0	0	0	0	0	0	0	0
22/08/2015			4:00:00	3	177	3	sculpin	1	0	0	0	0	1	0	0	0	0	0	0	0	0	0
22/08/2015			4:00:00	3	177	3	cod	2	0	1	1	0	0	0	0	0	0	0	0	0	0	0
22/08/2015			5:00:00	3	177	3	cod	4	0	4	0	0	0	0	0	0	1	0	1	1	0	0
22/08/2015			6:00:00	3	177	3	cod	7	1	3	2	1	0	0	0	0	0	0	0	0	0	0
22/08/2015			7:00:00	3	177	3	cod	2	0	2	0	0	0	0	0	0	0	0	0	0	0	0
22/08/2015			8:00:00	3	177	3	cod	1	1	0	0	0	0	0	0	0	0	0	0	0	0	0
22/08/2015			9:00:00	3	177	3	cod	0	0	0	0	0	0	0	0	0	0	0	0	0	0	0
22/08/2015			10:00:00	3	177	3	cod	2	0	2	0	0	0	0	0	0	0	0	0	0	0	0
22/08/2015			11:00:00	3	177	2	cod	3	0	2	1	0	0	0	0	0	0	0	0	0	0	0
22/08/2015			12:00:00	3	177	2	cod	3	1	1	1	0	0	0	0	0	0	0	0	0	0	0
22/08/2015			13:00:00	3	177	2	cod	1	0	1	0	0	0	0	0	0	0	0	0	0	0	0
22/08/2015			14:00:00	3	177	2	cod	6	3	3	0	0	0	0	0	0	0	0	0	0	0	0
22/08/2015			15:00:00	3	177	2	cod	0	0	0	0	0	0	0	0	0	0	0	0	0	0	0
22/08/2015			16:00:00	3	177	2	cod	0	0	0	0	0	0	0	0	0	0	0	0	0	0	0
22/08/2015			17:00:00	3	177	2	cod	2	0	1	1	0	0	0	0	0	0	0	0	0	0	0
22/08/2015			18:00:00	3	177	2	cod	1	0	0	1	0	0	0	0	0	1	0	1	0	1	0
22/08/2015			19:00:00	3	177	3	cod	2	1	1	0	0	0	0	0	0	0	0	0	0	0	0
22/08/2015			20:00:00	3	177	3	cod	4	1	2	1	0	0	0	0	0	0	0	0	0	0	0
22/08/2015			21:00:00	3	177	3	cod	1	0	1	0	0	0	0	0	0	0	0	0	0	0	0
22/08/2015			22:00:00	3	177	3	cod	3	0	3	0	0	0	0	0	0	0	0	0	0	0	0
22/08/2015			23:00:00	3	177	3	cod	1	0	1	0	0	0	0	0	0	0	0	0	0	0	0
22/08/2015			1 day, 0:00:00	3	177	3	cod	3	1	0	0	0	1	1	0	0	0	0	0	0	0	0
22/08/2015			1 day, 1:00:00	3	177	3	cod	3	1	2	0	0	0	0	0	0	0	0	0	0	0	0
22/08/2015			1 day, 2:00:00	3	177	3	cod	4	0	2	1	0	0	0	1	0	0	0	0	0	0	0
22/08/2015			1 day, 3:00:00	3	177	3	cod	0	0	0	0	0	0	0	0	0	0	0	0	0	0	0
22/08/2015			1 day, 4:00:00	3	177	3	cod	1	0	1	0	0	0	0	0	0	0	0	0	0	0	0
22/08/2015			1 day, 5:00:00	3	177	3	cod	4	1	2	1	0	0	0	0	0	0	0	0	0	0	0
22/08/2015			1 day, 6:00:00	3	177	3	cod	3	0	2	1	0	0	0	0	0	0	0	0	0	0	0
22/08/2015			1:00:00	3	178	3	cod	3	1	1	1	0	0	0	0	0	0	0	0	0	0	0
22/08/2015			2:00:00	3	178	3	cod	0	0	0	0	0	0	0	0	0	0	0	0	0	0	0
22/08/2015			3:00:00	3	178	2	cod	2	0	1	0	1	0	0	0	0	0	0	0	0	0	0
22/08/2015			4:00:00	3	178	2	cod	1	0	1	0	0	0	0	0	0	0	0	0	0	0	0
22/08/2015			5:00:00	3	178	2	cod	2	0	1	1	0	0	0	0	0	0	0	0	0	0	0
22/08/2015			6:00:00	3	178	2	cod	0	0	0	0	0	0	0	0	0	0	0	0	0	0	0
22/08/2015			7:00:00	3	178	2	cod	2	1	0	0	1	0	0	0	0	0	0	0	0	0	0
22/08/2015			8:00:00	3	178	2	cod	1	0	0	0	1	0	0	0	0	0	0	0	0	0	0
22/08/2015			9:00:00	3	178	2	cod	2	0	2	0	0	0	0	0	0	0	0	0	0	0	0
22/08/2015			10:00:00	3	178	2	cod	2	0	1	0	0	1	0	0	0	0	0	0	0	0	0
22/08/2015			11:00:00	3	178	2	cod	2	0	2	0	0	0	0	0	0	0	0	0	0	0	0
22/08/2015			12:00:00	3	178	2	cod	0	0	0	0	0	0	0	0	0	0	0	0	0	0	0
22/08/2015			13:00:00	3	178	2	cod	4	2	2	0	0	0	0	0	0	0	0	0	0	0	0
22/08/2015			14:00:00	3	178	2	cod	4	2	1	0	0	0	0	1	0	0	0	0	0	0	0
22/08/2015			15:00:00	3	178	2	cod	2	0	1	0	0	0	0	1	0	0	0	0	0	0	0
22/08/2015			16:00:00	3	178	2	cod	0	0	0	0	0	0	0	0	0	0	0	0	0	0	0
22/08/2015			17:00:00	3	178	2	sculpin	1	0	0	0	0	0	0	1	0	0	0	0	0	0	0
22/08/2015			17:00:00	3	178	2	cod	0	0	0	0	0	0	0	0	0	0	0	0	0	0	0
22/08/2015			18:00:00	3	178	2	cod	3	3	0	0	0	0	0	0	0	0	0	0	0	0	0
22/08/2015			19:00:00	3	178	2	cod	3	0	2	0	1	0	0	0	0	0	0	0	0	0	0
22/08/2015			20:00:00	3	178	2	cod	2	0	2	0	0	0	0	0	0	0	0	0	0	0	0
22/08/2015			21:00:00	3	178	2	cod	0	0	0	0	0	0	0	0	0	0	0	0	0	0	0
22/08/2015			22:00:00	3	178	2	cod	0	0	0	0	0	0	0	0	0	0	0	0	0	0	0
22/08/2015			23:00:00	3	178	2	cod	0	0	0	0	0	0	0	0	0	0	0	0	0	0	0
22/08/2015			1 day, 0:00:00	3	178	2	cod	0	0	0	0	0	0	0	0	0	0	0	0	0	0	0
22/08/2015			1 day, 1:00:00	3	178	2	cod	0	0	0	0	0	0	0	0	0	0	0	0	0	0	0
22/08/2015			1 day, 2:00:00	3	178	2	cod	2	0	2	0	0	0	0	0	0	0	0	0	0	0	0
22/08/2015			1 day, 3:00:00	3	178	2	cod	0	0	0	0	0	0	0	0	0	0	0	0	0	0	0	Hauled at 26:12
29/08/2015	12:39:30	0:00:00	0:00:00	7	349		cod																Start
29/08/2015	12:40:30	1:00:00	1:00:00	7	349		cod	11	1	0	1	1	2	2	4	0	0	0	0	0	0	0
29/08/2015	12:41:30	2:00:00	2:00:00	7	349		cod	7	0	0	0	2	2	1	2	0	0	0	0	0	0	0
29/08/2015	12:42:30	3:00:00	3:00:00	7	349		cod	5	0	0	4	1	0	0	0	0	0	0	0	0	0	0
29/08/2015	12:43:30	4:00:00	4:00:00	7	349		cod	5	0	1	2	1	1	0	0	0	0	0	0	0	0	0
29/08/2015	12:44:30	5:00:00	5:00:00	7	349		cod	8	0	2	4	2	0	0	0	0	0	0	0	0	0	0
29/08/2015	12:45:30	6:00:00	6:00:00	7	349		cod	5	1	2	0	2	0	0	0	0	0	0	0	0	0	0
29/08/2015	12:46:30	7:00:00	7:00:00	7	349		cod	8	0	1	1	3	0	1	0	2	1	1	0	1	0	0	Doesn’t touch metal triggers - goes thru
29/08/2015	12:47:30	8:00:00	8:00:00	7	349		cod	13	0	2	1	3	1	3	1	2	0	0	0	0	0	0
29/08/2015	12:48:30	9:00:00	9:00:00	7	349		cod	10	2	3	0	0	0	1	2	2	1	1	0	0	1	0
29/08/2015	12:49:30	10:00:00	10:00:00	7	349		cod	12	0	1	3	3	2	0	1	2	0	0	0	0	0	0
29/08/2015	12:50:30	11:00:00	11:00:00	7	349		cod	10	1	1	0	4	1	1	0	2	2	2	0	0	1	0
29/08/2015	12:51:30	12:00:00	12:00:00	7	349		cod	14	0	0	1	10	1	1	1	0	4	4	0	1	4	0
29/08/2015	12:52:30	13:00:00	13:00:00	7	349		cod	4	0	0	0	1	0	2	1	0	2	2	0	0	2	0
29/08/2015	12:53:30	14:00:00	14:00:00	7	349		cod	14	0	1	1	4	3	0	2	3	0	0	0	0	0	0
29/08/2015	12:54:30	15:00:00	15:00:00	7	349		cod	13	2	3	1	4	0	0	1	2	0	0	0	0	0	0
29/08/2015	12:55:30	16:00:00	16:00:00	7	349		cod	11	2	1	1	4	1	0	1	1	0	0	0	0	0	0
29/08/2015	12:56:30	17:00:00	17:00:00	7	349		cod	25	6	3	5	4	0	0	3	4	0	0	0	0	0	0
29/08/2015	12:57:30	18:00:00	18:00:00	7	349		cod	20	1	8	1	3	0	2	3	2	0	0	0	0	0	0
29/08/2015	12:58:30	19:00:00	19:00:00	7	349		cod	30	2	7	5	8	2	3	2	1	0	0	0	0	0	0
29/08/2015	12:59:30	20:00:00	20:00:00	7	349		cod	41	3	4	3	11	3	6	4	7	0	0	0	0	0	0
29/08/2015	13:00:30	21:00:00	21:00:00	7	349		cod	30	5	3	3	6	2	5	2	4	0	0	0	0	0	0
29/08/2015	13:01:30	22:00:00	22:00:00	7	349		cod	16	1	7	2	1	1	3	0	1	0	0	0	0	0	0
29/08/2015	13:02:30	23:00:00	23:00:00	7	349		cod	18	3	1	0	3	3	3	4	1	0	0	0	0	0	0
29/08/2015	13:03:30	1 day, 0:00:00	1 day, 0:00:00	7	349		cod	15	0	1	0	7	2	3	1	1	0	0	0	0	0	0
29/08/2015	13:04:30	1 day, 1:00:00	1 day, 1:00:00	7	349		cod	15	1	0	0	8	0	3	2	1	0	0	0	0	0	0	3 fish enter pot - down head- cant see attempts - don’t touch metal triggers, go thru
29/08/2015	13:05:30	1 day, 2:00:00	1 day, 2:00:00	7	349		cod	30	0	1	3	13	1	7	3	2	0	0	0	0	0	0
29/08/2015	13:06:30	1 day, 3:00:00	1 day, 3:00:00	7	349		cod	10	0	0	1	5	0	3	0	1	0	0	0	0	0	0	27 Min Video
29/08/2015	13:07:30	1 day, 4:00:00	1:00:00	7	350	3	cod	17	2	1	3	8	1	2	0	0	0	0	0	0	0	0
29/08/2015	13:08:30	1 day, 5:00:00	2:00:00	7	350	3	cod	16	0	0	4	3	1	5	0	3	0	0	0	0	0	0
29/08/2015	13:09:30	1 day, 6:00:00	3:00:00	7	350	3	cod	14	1	1	2	3	2	2	1	2	0	0	0	0	0	0
29/08/2015	13:10:30	1 day, 7:00:00	4:00:00	7	350	3	cod	10	1	1	1	6	0	0	0	1	0	0	0	0	0	0
29/08/2015	13:11:30	1 day, 8:00:00	5:00:00	7	350	3	cod	8	1	0	2	2	0	2	1	0	0	0	0	0	0	0
29/08/2015	13:12:30	1 day, 9:00:00	6:00:00	7	350	3	cod	6	0	1	2	1	0	2	0	0	0	0	0	0	0	0
29/08/2015	13:13:30	1 day, 10:00:00	7:00:00	7	350	3	cod	9	0	2	1	2	1	1	1	1	3	3	0	0	3	0
29/08/2015	13:14:30	1 day, 11:00:00	8:00:00	7	350	3	cod	20	1	4	3	6	0	3	0	3	0	0	0	0	0	0
29/08/2015	13:15:30	1 day, 12:00:00	9:00:00	7	350	3	cod	4	0	0	2	1	0	0	0	1	1	1	0	0	0	0
29/08/2015	13:16:30	1 day, 13:00:00	10:00:00	7	350	3	cod	18	1	2	1	5	5	0	2	2	0	0	0	0	0	0
29/08/2015	13:17:30	1 day, 14:00:00	11:00:00	7	350	3	cod	24	6	1	0	6	4	3	1	3	0	0	0	0	0	0
29/08/2015	13:18:30	1 day, 15:00:00	12:00:00	7	350	3	cod	14	2	1	2	3	0	3	3	0	0	0	0	0	0	0
29/08/2015	13:19:30	1 day, 16:00:00	13:00:00	7	350	3	cod	18	2	3	1	3	0	1	2	6	0	0	0	0	0	0
29/08/2015	13:20:30	1 day, 17:00:00	14:00:00	7	350	3	cod	9	0	2	0	2	0	1	2	2	0	0	0	0	0	0
29/08/2015	13:21:30	1 day, 18:00:00	15:00:00	7	350	3	cod	20	3	2	1	4	4	2	1	3	0	0	0	0	0	0
29/08/2015	13:22:30	1 day, 19:00:00	16:00:00	7	350	3	cod	19	2	1	2	4	4	2	2	2	0	0	0	0	0	0
29/08/2015	13:23:30	1 day, 20:00:00	17:00:00	7	350	3	cod	24	2	3	0	7	3	4	3	2	0	0	0	0	0	0
29/08/2015	13:24:30	1 day, 21:00:00	18:00:00	7	350	3	cod	17	2	1	0	3	2	3	5	1	0	0	0	0	0	0
29/08/2015	13:25:30	1 day, 22:00:00	19:00:00	7	350	3	cod	12	1	0	2	2	0	5	0	2	0	0	0	0	0	0
29/08/2015	13:26:30	1 day, 23:00:00	20:00:00	7	350	3	cod	10	0	1	1	1	2	2	2	1	0	0	0	0	0	0
29/08/2015	13:27:30	2 days, 0:00:00	21:00:00	7	350	3	cod	15	2	1	1	4	0	5	1	1	0	0	0	0	0	0
29/08/2015	13:28:30	2 days, 1:00:00	22:00:00	7	350	3	cod	11	0	0	3	2	0	4	1	1	0	0	0	0	0	0
29/08/2015	13:29:30	2 days, 2:00:00	23:00:00	7	350	3	cod	10	2	0	0	0	2	4	1	1	0	0	0	0	0	0
29/08/2015	13:30:30	2 days, 3:00:00	1 day, 0:00:00	7	350	3	cod	14	2	2	1	1	1	1	2	4	0	0	0	0	0	0
29/08/2015	13:31:30	2 days, 4:00:00	1 day, 1:00:00	7	350	3	cod	18	2	0	1	2	3	5	4	1	0	0	0	0	0	0
29/08/2015	13:32:30	2 days, 5:00:00	1 day, 2:00:00	7	350	3	cod	19	0	3	4	2	2	4	4	0	0	0	0	0	0	0
29/08/2015	13:33:30	2 days, 6:00:00	1 day, 3:00:00	7	350	3	cod	5	0	1	0	2	1	1	0	0	0	0	0	0	0	0
29/08/2015	13:34:30	2 days, 7:00:00	1:00:00	7	351	3	cod	18	2	3	1	2	1	6	2	1	0	0	0	0	0	0
29/08/2015	13:35:30	2 days, 8:00:00	2:00:00	7	351	3	cod	16	2	1	2	3	3	2	1	2	0	0	0	0	0	0
29/08/2015	13:36:30	2 days, 9:00:00	3:00:00	7	351	3	cod	16	1	6	1	1	0	5	1	1	0	0	0	0	0	0
29/08/2015	13:37:30	2 days, 10:00:00	4:00:00	7	351	3	cod	12	1	0	2	5	0	3	0	1	0	0	0	0	0	0
29/08/2015	13:38:30	2 days, 11:00:00	5:00:00	7	351	3	cod	15	1	1	4	4	2	1	2	0	0	0	0	0	0	0
29/08/2015	13:39:30	2 days, 12:00:00	6:00:00	7	351	3	cod	19	0	4	3	3	2	4	1	2	0	0	0	0	0	0
29/08/2015	13:40:30	2 days, 13:00:00	7:00:00	7	351	3	cod	14	1	4	1	3	1	2	1	1	0	0	0	0	0	0
29/08/2015	13:41:30	2 days, 14:00:00	8:00:00	7	351	3	cod	17	1	0	1	1	1	5	6	2	0	0	0	0	0	0
29/08/2015	13:42:30	2 days, 15:00:00	9:00:00	7	351	3	cod	15	0	4	4	6	0	1	0	0	4	4	0	0	4	0
29/08/2015	13:43:30	2 days, 16:00:00	10:00:00	7	351	3	cod	12	2	1	2	0	0	4	2	1	0	0	0	0	0	0
29/08/2015	13:44:30	2 days, 17:00:00	11:00:00	7	351	3	cod	6	0	2	2	1	1	0	0	0	0	0	0	0	0	0
29/08/2015	13:45:30	2 days, 18:00:00	12:00:00	7	351	3	cod	9	2	3	1	1	0	2	0	0	0	0	0	0	0	0
29/08/2015	13:46:30	2 days, 19:00:00	13:00:00	7	351	3	cod	6	0	1	1	1	2	0	1	0	0	0	0	0	0	0
29/08/2015	13:47:30	2 days, 20:00:00	14:00:00	7	351	3	cod	6	0	3	0	0	0	2	0	1	0	0	0	0	0	0
29/08/2015	13:48:30	2 days, 21:00:00	15:00:00	7	351	3	cod	5	0	0	0	1	2	2	0	0	0	0	0	0	0	0
29/08/2015	13:49:30	2 days, 22:00:00	16:00:00	7	351	3	cod	5	0	1	0	0	0	0	3	1	0	0	0	0	0	0
29/08/2015	13:50:30	2 days, 23:00:00	17:00:00	7	351	3	cod	8	1	0	0	1	2	2	2	0	2	2	0	1	1	0
29/08/2015	13:51:30	3 days, 0:00:00	18:00:00	7	351	3	cod	13	1	1	2	2	1	0	2	4	0	0	0	0	0	0
29/08/2015	13:52:30	3 days, 1:00:00	19:00:00	7	351	3	cod	9	1	1	0	0	0	1	2	4	0	0	0	0	0	0
29/08/2015	13:53:30	3 days, 2:00:00	20:00:00	7	351	3	cod	11	0	0	0	0	0	2	2	7	0	0	0	0	0	0
29/08/2015	13:54:30	3 days, 3:00:00	21:00:00	7	351	3	cod	14	2	0	0	1	2	2	4	3	0	0	0	0	0	0
29/08/2015	13:55:30	3 days, 4:00:00	22:00:00	7	351	3	cod	12	0	0	1	3	2	3	2	1	0	0	0	0	0	0
29/08/2015	13:56:30	3 days, 5:00:00	23:00:00	7	351	4	cod	11	1	1	0	0	1	4	2	2	0	0	0	0	0	0
29/08/2015	13:57:30	3 days, 6:00:00	1 day, 0:00:00	7	351	4	cod	7	0	0	0	2	2	2	1	0	0	0	0	0	0	0
29/08/2015	13:58:30	3 days, 7:00:00	1 day, 1:00:00	7	351	4	cod	8	0	2	0	3	0	2	0	1	0	0	0	0	0	0
29/08/2015	13:59:30	3 days, 8:00:00	1 day, 2:00:00	7	351	4	cod	4	0	0	1	1	1	1	0	0	0	0	0	0	0	0
29/08/2015	14:00:30	3 days, 9:00:00	1 day, 3:00:00	7	351	4	cod	3	0	0	0	0	0	2	1	0	0	0	0	0	0	0
29/08/2015	14:01:30	3 days, 10:00:00	1:00:00	7	352	4	cod	8	0	0	0	4	2	1	1	0	0	0	0	0	0	0
29/08/2015	14:02:30	3 days, 11:00:00	2:00:00	7	352	4	cod	6	0	0	0	2	1	3	0	0	0	0	0	0	0	0
29/08/2015	14:03:30	3 days, 12:00:00	3:00:00	7	352	4	cod	5	0	0	0	0	0	4	1	0	0	0	0	0	0	0
29/08/2015	14:04:30	3 days, 13:00:00	4:00:00	7	352	4	cod	3	0	0	3	0	0	0	0	0	0	0	0	0	0	0
29/08/2015	14:05:30	3 days, 14:00:00	5:00:00	7	352	4	cod	3	1	0	0	0	0	1	1	0	0	0	0	0	0	0
29/08/2015	14:06:30	3 days, 15:00:00	6:00:00	7	352	4	cod	0	0	0	0	0	0	0	0	0	0	0	0	0	0	0
29/08/2015	14:07:30	3 days, 16:00:00	7:00:00	7	352	4	cod	3	0	0	0	0	0	2	1	0	0	0	0	0	0	0
29/08/2015	14:08:30	3 days, 17:00:00	8:00:00	7	352	3	cod	3	0	0	0	1	1	1	0	0	0	0	0	0	0	0
29/08/2015	14:09:30	3 days, 18:00:00	9:00:00	7	352	3	cod	2	0	0	0	0	0	2	0	0	0	0	0	0	0	0
29/08/2015	14:10:30	3 days, 19:00:00	10:00:00	7	352	3	cod	2	0	0	2	0	0	0	0	0	0	0	0	0	0	0
29/08/2015	14:11:30	3 days, 20:00:00	11:00:00	7	352	3	cod	1	0	0	0	1	0	0	0	0	0	0	0	0	0	0
29/08/2015	14:12:30	3 days, 21:00:00	12:00:00	7	352	3	cod	0	0	0	0	0	0	0	0	0	0	0	0	0	0	0
29/08/2015	14:13:30	3 days, 22:00:00	13:00:00	7	352	3	cod	2	0	0	0	0	1	1	0	0	0	0	0	0	0	0
29/08/2015	14:14:30	3 days, 23:00:00	14:00:00	7	352	3	cod	2	0	0	0	0	0	2	0	0	0	0	0	0	0	0
29/08/2015	14:15:30	4 days, 0:00:00	15:00:00	7	352	4	cod	1	0	0	0	0	0	1	0	0	0	0	0	0	0	0
29/08/2015	14:16:30	4 days, 1:00:00	16:00:00	7	352	4	cod	1	0	0	0	0	0	1	0	0	0	0	0	0	0	0
29/08/2015	14:17:30	4 days, 2:00:00	17:00:00	7	352	4	cod	5	0	0	0	2	0	0	3	0	0	0	0	0	0	0	At 16:12 - Cod forces its way through the mesh at the bottom
29/08/2015	14:18:30	4 days, 3:00:00	18:00:00	7	352	4	cod	0	0	0	0	0	0	0	0	0	0	0	0	0	0	0
29/08/2015	14:19:30	4 days, 4:00:00	19:00:00	7	352	4	cod	7	0	0	1	3	1	2	0	0	0	0	0	0	0	0
29/08/2015	14:20:30	4 days, 5:00:00	20:00:00	7	352	4	cod	1	0	0	0	0	1	0	0	0	0	0	0	0	0	0
29/08/2015	14:21:30	4 days, 6:00:00	21:00:00	7	352	4	cod	3	0	0	1	1	0	1	0	0	0	0	0	0	0	0
29/08/2015	14:22:30	4 days, 7:00:00	22:00:00	7	352	4	cod	4	0	0	1	0	1	2	0	0	0	0	0	0	0	0
29/08/2015	14:23:30	4 days, 8:00:00	23:00:00	7	352	4	cod	12	0	0	3	7	0	2	0	0	0	0	0	0	0	0
29/08/2015	14:24:30	4 days, 9:00:00	1 day, 0:00:00	7	352	4	cod	7	0	0	0	4	1	1	1	0	0	0	0	0	0	0
29/08/2015	14:25:30	4 days, 10:00:00	1 day, 1:00:00	7	352	4	cod	8	0	0	0	8	0	0	0	0	0	0	0	0	0	0
29/08/2015	14:26:30	4 days, 11:00:00	1 day, 2:00:00	7	352	4	cod	14	0	2	1	9	0	1	1	0	0	0	0	0	0	0
29/08/2015	14:27:30	4 days, 12:00:00	1 day, 3:00:00	7	352	4	cod	1	0	0	0	0	0	1	0	0	0	0	0	0	0	0
29/08/2015	14:28:30	4 days, 13:00:00	1:00:00	7	353	4	cod	0	0	0	0	0	0	0	0	0	0	0	0	0	0	0
29/08/2015	14:29:30	4 days, 14:00:00	2:00:00	7	353	4	cod	1	0	0	0	1	0	0	0	0	0	0	0	0	0	0
29/08/2015	14:30:30	4 days, 15:00:00	3:00:00	7	353	4	cod	1	0	0	0	1	0	0	0	0	0	0	0	0	0	0
29/08/2015	14:31:30	4 days, 16:00:00	4:00:00	7	353	3	cod	1	0	0	0	1	0	0	0	0	0	0	0	0	0	0
29/08/2015	14:32:30	4 days, 17:00:00	5:00:00	7	353	3	cod	0	0	0	0	0	0	0	0	0	0	0	0	0	0	0
29/08/2015	14:33:30	4 days, 18:00:00	6:00:00	7	353	3	cod	2	0	0	0	1	0	1	0	0	0	0	0	0	0	0
29/08/2015	14:34:30	4 days, 19:00:00	7:00:00	7	353	3	cod	0	0	0	0	0	0	0	0	0	0	0	0	0	0	0
29/08/2015	14:35:30	4 days, 20:00:00	8:00:00	7	353	3	cod	1	0	0	0	0	0	1	0	0	0	0	0	0	0	0
29/08/2015	14:36:30	4 days, 21:00:00	9:00:00	7	353	2	cod	1	0	0	0	0	0	1	0	0	0	0	0	0	0	0
29/08/2015	14:37:30	4 days, 22:00:00	10:00:00	7	353	2	cod	0	0	0	0	0	0	0	0	0	0	0	0	0	0	0
29/08/2015	14:38:30	4 days, 23:00:00	11:00:00	7	353	2	cod	0	0	0	0	0	0	0	0	0	0	0	0	0	0	0
29/08/2015	14:39:30	5 days, 0:00:00	12:00:00	7	353	2	cod	2	1	0	0	0	0	0	1	0	0	0	0	0	0	0
29/08/2015	14:40:30	5 days, 1:00:00	13:00:00	7	353	2	cod	1	0	0	0	1	0	0	0	0	0	0	0	0	0	0
29/08/2015	14:41:30	5 days, 2:00:00	14:00:00	7	353	2	cod	1	0	0	0	1	0	0	0	0	0	0	0	0	0	0
29/08/2015	14:42:30	5 days, 3:00:00	15:00:00	7	353	3	cod	3	0	0	0	2	0	1	0	0	0	0	0	0	0	0
29/08/2015	14:43:30	5 days, 4:00:00	16:00:00	7	353	3	cod	3	1	0	0	0	0	1	1	0	0	0	0	0	0	0
29/08/2015	14:44:30	5 days, 5:00:00	17:00:00	7	353	3	cod	2	0	0	1	1	0	0	0	0	0	0	0	0	0	0
29/08/2015	14:45:30	5 days, 6:00:00	18:00:00	7	353	3	cod	4	0	0	1	2	1	0	0	0	0	0	0	0	0	0
29/08/2015	14:46:30	5 days, 7:00:00	19:00:00	7	353	3	cod	2	0	0	0	1	1	0	0	0	0	0	0	0	0	0
29/08/2015	14:47:30	5 days, 8:00:00	20:00:00	7	353	3	cod	10	1	0	1	6	0	1	1	0	0	0	0	0	0	0
29/08/2015	14:48:30	5 days, 9:00:00	21:00:00	7	353	3	cod	6	0	0	0	3	0	3	0	0	0	0	0	0	0	0
29/08/2015	14:49:30	5 days, 10:00:00	22:00:00	7	353	3	cod	13	0	0	1	7	3	1	1	0	0	0	0	0	0	0
29/08/2015	14:50:30	5 days, 11:00:00	23:00:00	7	353	3	cod	8	0	1	1	2	4	0	0	0	0	0	0	0	0	0
29/08/2015	14:51:30	5 days, 12:00:00	1 day, 0:00:00	7	353	3	cod	13	0	2	0	4	5	2	0	0	0	0	0	0	0	0
29/08/2015	14:52:30	5 days, 13:00:00	1 day, 1:00:00	7	353	3	cod	7	0	0	1	2	2	2	0	0	0	0	0	0	0	0
29/08/2015	14:53:30	5 days, 14:00:00	1 day, 2:00:00	7	353	3	cod	8	0	0	1	2	1	2	1	1	0	0	0	0	0	0
29/08/2015	14:54:30	5 days, 15:00:00	1 day, 3:00:00	7	353	3	cod	7	0	0	2	2	0	3	0	0	0	0	0	0	0	0
29/08/2015	14:55:30	5 days, 16:00:00	1:00:00	7	354	4	cod	12	0	0	1	5	1	5	0	0	0	0	0	0	0	0
29/08/2015	14:56:30	5 days, 17:00:00	2:00:00	7	354	4	cod	9	0	1	2	2	2	2	0	0	0	0	0	0	0	0
29/08/2015	14:57:30	5 days, 18:00:00	3:00:00	7	354	4	cod	14	0	0	3	6	3	2	0	0	0	0	0	0	0	0
29/08/2015	14:58:30	5 days, 19:00:00	4:00:00	7	354	4	cod	5	0	0	1	0	1	3	0	0	0	0	0	0	0	0
29/08/2015	14:59:30	5 days, 20:00:00	5:00:00	7	354	4	cod	11	0	0	1	3	2	2	3	0	0	0	0	0	0	0
29/08/2015	15:00:30	5 days, 21:00:00	6:00:00	7	354	4	cod	13	0	1	0	2	1	6	3	0	0	0	0	0	0	0
29/08/2015	15:01:30	5 days, 22:00:00	7:00:00	7	354	4	cod	3	0	0	0	0	0	3	0	0	0	0	0	0	0	0
29/08/2015	15:02:30	5 days, 23:00:00	8:00:00	7	354	3	cod	10	0	0	0	1	0	6	3	0	0	0	0	0	0	0
29/08/2015	15:03:30	6 days, 0:00:00	9:00:00	7	354	3	cod	4	0	0	0	1	1	1	1	0	0	0	0	0	0	0
29/08/2015	15:04:30	6 days, 1:00:00	10:00:00	7	354	3	cod	6	0	1	1	1	0	1	2	0	0	0	0	0	0	0
29/08/2015	15:05:30	6 days, 2:00:00	11:00:00	7	354	3	cod	5	0	1	0	0	1	2	1	0	0	0	0	0	0	0
29/08/2015	15:06:30	6 days, 3:00:00	12:00:00	7	354	3	cod	5	1	0	0	0	0	4	0	0	0	0	0	0	0	0
29/08/2015	15:07:30	6 days, 4:00:00	13:00:00	7	354	3	cod	4	0	0	2	1	0	1	0	0	0	0	0	0	0	0
29/08/2015	15:08:30	6 days, 5:00:00	14:00:00	7	354	3	cod	3	0	1	1	0	0	1	0	0	0	0	0	0	0	0
29/08/2015	15:09:30	6 days, 6:00:00	15:00:00	7	354	3	cod	3	0	0	0	0	0	2	1	0	0	0	0	0	0	0
29/08/2015	15:10:30	6 days, 7:00:00	16:00:00	7	354	3	cod	0	0	0	0	0	0	0	0	0	0	0	0	0	0	0
29/08/2015	15:11:30	6 days, 8:00:00	17:00:00	7	354	3	cod	1	0	0	0	1	0	0	0	0	0	0	0	0	0	0
29/08/2015	15:12:30	6 days, 9:00:00	18:00:00	7	354	3	cod	4	0	0	0	1	1	2	0	0	0	0	0	0	0	0
29/08/2015	15:13:30	6 days, 10:00:00	19:00:00	7	354	3	cod	1	0	0	0	1	0	0	0	0	0	0	0	0	0	0
29/08/2015	15:14:30	6 days, 11:00:00	20:00:00	7	354	3	cod	1	0	0	0	1	0	0	0	0	0	0	0	0	0	0
29/08/2015	15:15:30	6 days, 12:00:00	21:00:00	7	354	3	cod	3	0	0	0	2	1	0	0	0	0	0	0	0	0	0
29/08/2015	15:16:30	6 days, 13:00:00	22:00:00	7	354	3	cod	9	2	0	2	4	0	1	0	0	0	0	0	0	0	0
29/08/2015	15:17:30	6 days, 14:00:00	23:00:00	7	354	3	cod	3	0	1	0	1	0	0	1	0	0	0	0	0	0	0
29/08/2015	15:18:30	6 days, 15:00:00	1 day, 0:00:00	7	354	3	cod	8	0	1	1	3	3	0	0	0	0	0	0	0	0	0
29/08/2015	15:19:30	6 days, 16:00:00	1 day, 1:00:00	7	354	3	cod	4	0	0	1	1	2	0	0	0	0	0	0	0	0	0
29/08/2015	15:20:30	6 days, 17:00:00	1 day, 2:00:00	7	354	3	cod	1	0	0	0	0	0	1	0	0	0	0	0	0	0	0
29/08/2015	15:21:30	6 days, 18:00:00	1:00:00	7	355	3	cod	3	0	1	0	2	0	0	0	0	0	0	0	0	0	0
29/08/2015	15:22:30	6 days, 19:00:00	2:00:00	7	355	3	cod	5	0	0	0	1	0	2	1	1	0	0	0	0	0	0
29/08/2015	15:23:30	6 days, 20:00:00	3:00:00	7	355	4	cod	3	1	0	0	0	0	2	0	0	0	0	0	0	0	0
29/08/2015	15:24:30	6 days, 21:00:00	4:00:00	7	355	4	cod	6	0	0	0	5	1	0	0	0	0	0	0	0	0	0
29/08/2015	15:25:30	6 days, 22:00:00	5:00:00	7	355	4	cod	2	0	0	0	0	2	0	0	0	0	0	0	0	0	0
29/08/2015	15:26:30	6 days, 23:00:00	6:00:00	7	355	4	cod	3	0	0	0	3	0	0	0	0	0	0	0	0	0	0
29/08/2015	15:27:30	7 days, 0:00:00	7:00:00	7	355	4	cod	6	0	0	0	5	1	0	0	0	0	0	0	0	0	0
29/08/2015	15:28:30	7 days, 1:00:00	8:00:00	7	355	4	cod	2	0	0	0	2	0	0	0	0	0	0	0	0	0	0
29/08/2015	15:29:30	7 days, 2:00:00	9:00:00	7	355	4	cod	9	0	0	0	8	1	0	0	0	0	0	0	0	0	0
29/08/2015	15:30:30	7 days, 3:00:00	10:00:00	7	355	4	cod	1	0	0	0	1	0	0	0	0	0	0	0	0	0	0
29/08/2015	15:31:30	7 days, 4:00:00	11:00:00	7	355	2	cod	2	0	0	0	2	0	0	0	0	0	0	0	0	0	0
29/08/2015	15:32:30	7 days, 5:00:00	12:00:00	7	355	2	cod	4	0	0	1	3	0	0	0	0	0	0	0	0	0	0
29/08/2015	15:33:30	7 days, 6:00:00	13:00:00	7	355	2	cod	0	0	0	0	0	0	0	0	0	0	0	0	0	0	0
29/08/2015	15:34:30	7 days, 7:00:00	14:00:00	7	355	2	cod	0	0	0	0	0	0	0	0	0	0	0	0	0	0	0
29/08/2015	15:35:30	7 days, 8:00:00	15:00:00	7	355	2	cod	0	0	0	0	0	0	0	0	0	0	0	0	0	0	0
29/08/2015	15:36:30	7 days, 9:00:00	16:00:00	7	355	2	cod	0	0	0	0	0	0	0	0	0	0	0	0	0	0	0
29/08/2015	15:37:30	7 days, 10:00:00	17:00:00	7	355	2	cod	1	0	0	1	0	0	0	0	0	0	0	0	0	0	0
29/08/2015	15:38:30	7 days, 11:00:00	18:00:00	7	355	2	cod	0	0	0	0	0	0	0	0	0	0	0	0	0	0	0
29/08/2015	15:39:30	7 days, 12:00:00	19:00:00	7	355	2	cod	0	0	0	0	0	0	0	0	0	0	0	0	0	0	0
29/08/2015	15:40:30	7 days, 13:00:00	20:00:00	7	355	2	cod	2	0	0	1	0	0	1	0	0	0	0	0	0	0	0
29/08/2015	15:41:30	7 days, 14:00:00	21:00:00	7	355	4	cod	4	0	0	0	1	0	2	1	0	0	0	0	0	0	0
29/08/2015	15:42:30	7 days, 15:00:00	22:00:00	7	355	4	cod	3	0	0	0	1	1	1	0	0	0	0	0	0	0	0
29/08/2015	15:43:30	7 days, 16:00:00	23:00:00	7	355	4	cod	1	0	0	0	1	0	0	0	0	0	0	0	0	0	0
29/08/2015	15:44:30	7 days, 17:00:00	1 day, 0:00:00	7	355	4	cod	0	0	0	0	0	0	0	0	0	0	0	0	0	0	0
29/08/2015	15:45:30	7 days, 18:00:00	1 day, 1:00:00	7	355	4	cod	4	0	0	1	3	0	0	0	0	0	0	0	0	0	0
29/08/2015	15:46:30	7 days, 19:00:00	1 day, 2:00:00	7	355	3	cod	4	0	0	2	2	0	0	0	0	0	0	0	0	0	0
29/08/2015	15:47:30	7 days, 20:00:00	1 day, 3:00:00	7	355	3	cod	1	0	0	1	0	0	0	0	0	0	0	0	0	0	0
29/08/2015	15:48:30	7 days, 21:00:00	1 day, 4:00:00	7	355	3	cod	0	0	0	0	0	0	0	0	0	0	0	0	0	0	0
29/08/2015	15:49:30	7 days, 22:00:00	1:00:00	7	356	3	cod	2	0	0	0	2	0	0	0	0	0	0	0	0	0	0
29/08/2015	15:50:30	7 days, 23:00:00	2:00:00	7	356	3	cod	1	0	0	1	0	0	0	0	0	0	0	0	0	0	0
29/08/2015	15:51:30	8 days, 0:00:00	3:00:00	7	356	3	cod	0	0	0	0	0	0	0	0	0	0	0	0	0	0	0
29/08/2015	15:52:30	8 days, 1:00:00	4:00:00	7	356	3	cod	4	0	0	2	2	0	0	0	0	0	0	0	0	0	0
29/08/2015	15:53:30	8 days, 2:00:00	5:00:00	7	356	3	cod	6	0	0	2	4	0	0	0	0	0	0	0	0	0	0
29/08/2015	15:54:30	8 days, 3:00:00	6:00:00	7	356	3	cod	2	0	0	0	2	0	0	0	0	0	0	0	0	0	0
29/08/2015	15:55:30	8 days, 4:00:00	7:00:00	7	356	3	cod	3	0	0	0	3	0	0	0	0	0	0	0	0	0	0
29/08/2015	15:56:30	8 days, 5:00:00	8:00:00	7	356	3	cod	0	0	0	0	0	0	0	0	0	0	0	0	0	0	0
29/08/2015	15:57:30	8 days, 6:00:00	9:00:00	7	356	3	cod	0	0	0	0	0	0	0	0	0	0	0	0	0	0	0
29/08/2015	15:58:30	8 days, 7:00:00	10:00:00	7	356	3	cod	0	0	0	0	0	0	0	0	0	0	0	0	0	0	0
29/08/2015	15:59:30	8 days, 8:00:00	11:00:00	7	356	3	cod	0	0	0	0	0	0	0	0	0	0	0	0	0	0	0
29/08/2015	16:00:30	8 days, 9:00:00	12:00:00	7	356	3	cod	1	0	0	0	1	0	0	0	0	0	0	0	0	0	0
29/08/2015	16:01:30	8 days, 10:00:00	13:00:00	7	356	3	cod	1	0	0	1	0	0	0	0	0	0	0	0	0	0	0
29/08/2015	16:02:30	8 days, 11:00:00	14:00:00	7	356	3	cod	1	0	0	0	1	0	0	0	0	0	0	0	0	0	0
29/08/2015	16:03:30	8 days, 12:00:00	15:00:00	7	356	3	cod	0	0	0	0	0	0	0	0	0	0	0	0	0	0	0
29/08/2015	16:04:30	8 days, 13:00:00	16:00:00	7	356	3	cod	0	0	0	0	0	0	0	0	0	0	0	0	0	0	0
29/08/2015	16:05:30	8 days, 14:00:00	17:00:00	7	356	3	cod	1	0	0	1	0	0	0	0	0	0	0	0	0	0	0
29/08/2015	16:06:30	8 days, 15:00:00	18:00:00	7	356	3	cod	2	0	0	0	0	0	2	0	0	0	0	0	0	0	0
29/08/2015	16:07:30	8 days, 16:00:00	19:00:00	7	356	3	cod	0	0	0	0	0	0	0	0	0	0	0	0	0	0	0
29/08/2015	16:08:30	8 days, 17:00:00	20:00:00	7	356	3	cod	0	0	0	0	0	0	0	0	0	0	0	0	0	0	0
29/08/2015	16:09:30	8 days, 18:00:00	21:00:00	7	356	3	cod	2	0	0	1	1	0	0	0	0	0	0	0	0	0	0
29/08/2015	16:10:30	8 days, 19:00:00	22:00:00	7	356	3	cod	1	0	0	0	1	0	0	0	0	0	0	0	0	0	0
29/08/2015	16:11:30	8 days, 20:00:00	23:00:00	7	356	3	cod	0	0	0	0	0	0	0	0	0	0	0	0	0	0	0
29/08/2015	16:12:30	8 days, 21:00:00	1 day, 0:00:00	7	356	3	cod	0	0	0	0	0	0	0	0	0	0	0	0	0	0	0
29/08/2015	16:13:30	8 days, 22:00:00	1 day, 1:00:00	7	356	3	cod	0	0	0	0	0	0	0	0	0	0	0	0	0	0	0
29/08/2015	16:14:30	8 days, 23:00:00	1 day, 2:00:00	7	356	3	cod	1	0	0	1	0	0	0	0	0	0	0	0	0	0	0
29/08/2015	16:15:30	9 days, 0:00:00	1 day, 3:00:00	7	356	3	cod	1	0	0	0	0	0	1	0	0	0	0	0	0	0	0
29/08/2015	16:16:30	9 days, 1:00:00	1 day, 4:00:00	7	356	3	cod	0	0	0	0	0	0	0	0	0	0	0	0	0	0	0
29/08/2015	16:17:30	9 days, 2:00:00	1 day, 5:00:00	7	356	3	cod	0	0	0	0	0	0	0	0	0	0	0	0	0	0	0
29/08/2015	16:18:30	9 days, 3:00:00	1:00:00	7	357	3	cod	0	0	0	0	0	0	0	0	0	0	0	0	0	0	0
29/08/2015	16:19:30	9 days, 4:00:00	2:00:00	7	357	3	cod	0	0	0	0	0	0	0	0	0	0	0	0	0	0	0
29/08/2015	16:20:30	9 days, 5:00:00	3:00:00	7	357	3	cod	0	0	0	0	0	0	0	0	0	0	0	0	0	0	0
29/08/2015	16:21:30	9 days, 6:00:00	4:00:00	7	357	3	cod	2	0	0	2	0	0	0	0	0	0	0	0	0	0	0
29/08/2015	16:22:30	9 days, 7:00:00	5:00:00	7	357	3	cod	0	0	0	0	0	0	0	0	0	0	0	0	0	0	0
29/08/2015	16:23:30	9 days, 8:00:00	6:00:00	7	357	3	cod	0	0	0	0	0	0	0	0	0	0	0	0	0	0	0
29/08/2015	16:24:30	9 days, 9:00:00	7:00:00	7	357	3	cod	0	0	0	0	0	0	0	0	0	0	0	0	0	0	0
29/08/2015	16:25:30	9 days, 10:00:00	8:00:00	7	357	3	cod	0	0	0	0	0	0	0	0	0	0	0	0	0	0	0
29/08/2015	16:26:30	9 days, 11:00:00	9:00:00	7	357	3	cod	0	0	0	0	0	0	0	0	0	0	0	0	0	0	0
29/08/2015	16:27:30	9 days, 12:00:00	10:00:00	7	357	3	cod	0	0	0	0	0	0	0	0	0	0	0	0	0	0	0
29/08/2015	16:28:30	9 days, 13:00:00	11:00:00	7	357	3	cod	1	0	0	0	1	0	0	0	0	0	0	0	0	0	0
29/08/2015	16:29:30	9 days, 14:00:00	12:00:00	7	357	3	cod	0	0	0	0	0	0	0	0	0	0	0	0	0	0	0
29/08/2015	16:30:30	9 days, 15:00:00	13:00:00	7	357	3	cod	0	0	0	0	0	0	0	0	0	0	0	0	0	0	0
29/08/2015	16:31:30	9 days, 16:00:00	14:00:00	7	357	3	cod	0	0	0	0	0	0	0	0	0	0	0	0	0	0	0
29/08/2015	16:32:30	9 days, 17:00:00	15:00:00	7	357	3	cod	0	0	0	0	0	0	0	0	0	0	0	0	0	0	0
29/08/2015	16:33:30	9 days, 18:00:00	16:00:00	7	357	3	cod	1	0	0	0	0	0	0	1	0	0	0	0	0	0	0
29/08/2015	16:34:30	9 days, 19:00:00	17:00:00	7	357	3	cod	2	0	0	0	1	0	1	0	0	0	0	0	0	0	0
29/08/2015	16:35:30	9 days, 20:00:00	18:00:00	7	357	3	cod	0	0	0	0	0	0	0	0	0	0	0	0	0	0	0
29/08/2015	16:36:30	9 days, 21:00:00	19:00:00	7	357	3	cod	0	0	0	0	0	0	0	0	0	0	0	0	0	0	0
29/08/2015	16:37:30	9 days, 22:00:00	20:00:00	7	357	3	cod	0	0	0	0	0	0	0	0	0	0	0	0	0	0	0
29/08/2015	16:38:30	9 days, 23:00:00	21:00:00	7	357	3	cod	0	0	0	0	0	0	0	0	0	0	0	0	0	0	0
29/08/2015	16:39:30	10 days, 0:00:00	22:00:00	7	357	3	cod	0	0	0	0	0	0	0	0	0	0	0	0	0	0	0
29/08/2015	16:40:30	10 days, 1:00:00	23:00:00	7	357	3	cod	0	0	0	0	0	0	0	0	0	0	0	0	0	0	0
29/08/2015	16:41:30	10 days, 2:00:00	1 day, 0:00:00	7	357	3	cod	4	0	1	2	1	0	0	0	0	0	0	0	0	0	0
29/08/2015	16:42:30	10 days, 3:00:00	1 day, 1:00:00	7	357	3	cod	1	0	0	0	1	0	0	0	0	0	0	0	0	0	0
29/08/2015	16:43:30	10 days, 4:00:00	1 day, 2:00:00	7	357	3	cod	0	0	0	0	0	0	0	0	0	0	0	0	0	0	0
29/08/2015	16:44:30	10 days, 5:00:00	1 day, 3:00:00	7	357	3	cod	0	0	0	0	0	0	0	0	0	0	0	0	0	0	0
29/08/2015	16:45:30	10 days, 6:00:00	1 day, 4:00:00	7	357	3	cod	2	0	0	1	0	0	1	0	0	0	0	0	0	0	0
29/08/2015	16:46:30	10 days, 7:00:00	1 day, 5:00:00	7	357	3	cod	1	0	0	0	1	0	0	0	0	0	0	0	0	0	0
29/08/2015	16:47:30	10 days, 8:00:00	1 day, 6:00:00	7	357	3	cod	0	0	0	0	0	0	0	0	0	0	0	0	0	0	0
29/08/2015	16:48:30	10 days, 9:00:00	1:00:00	7	358	3	cod	0	0	0	0	0	0	0	0	0	0	0	0	0	0	0
29/08/2015	16:49:30	10 days, 10:00:00	2:00:00	7	358	3	cod	0	0	0	0	0	0	0	0	0	0	0	0	0	0	0
29/08/2015	16:50:30	10 days, 11:00:00	3:00:00	7	358	3	cod	0	0	0	0	0	0	0	0	0	0	0	0	0	0	0
29/08/2015	16:51:30	10 days, 12:00:00	4:00:00	7	358	3	cod	0	0	0	0	0	0	0	0	0	0	0	0	0	0	0
29/08/2015	16:52:30	10 days, 13:00:00	5:00:00	7	358	3	cod	0	0	0	0	0	0	0	0	0	0	0	0	0	0	0
29/08/2015	16:53:30	10 days, 14:00:00	6:00:00	7	358	3	cod	4	0	0	0	2	1	1	0	0	0	0	0	0	0	0
29/08/2015	16:54:30	10 days, 15:00:00	7:00:00	7	358	3	cod	1	0	0	1	0	0	0	0	0	0	0	0	0	0	0
29/08/2015	16:55:30	10 days, 16:00:00	8:00:00	7	358	3	cod	0	0	0	0	0	0	0	0	0	0	0	0	0	0	0
29/08/2015	16:56:30	10 days, 17:00:00	9:00:00	7	358	3	cod	1	0	0	0	1	0	0	0	0	0	0	0	0	0	0
29/08/2015	16:57:30	10 days, 18:00:00	10:00:00	7	358	4	cod	0	0	0	0	0	0	0	0	0	0	0	0	0	0	0
29/08/2015	16:58:30	10 days, 19:00:00	11:00:00	7	358	4	cod	0	0	0	0	0	0	0	0	0	0	0	0	0	0	0
29/08/2015	16:59:30	10 days, 20:00:00	12:00:00	7	358	4	cod	0	0	0	0	0	0	0	0	0	0	0	0	0	0	0
29/08/2015	17:00:30	10 days, 21:00:00	13:00:00	7	358	4	cod	1	0	0	0	0	0	1	0	0	0	0	0	0	0	0
29/08/2015	17:01:30	10 days, 22:00:00	14:00:00	7	358	4	cod	0	0	0	0	0	0	0	0	0	0	0	0	0	0	0
29/08/2015	17:02:30	10 days, 23:00:00	15:00:00	7	358	4	cod	2	0	0	0	1	0	1	0	0	0	0	0	0	0	0
29/08/2015	17:03:30	11 days, 0:00:00	16:00:00	7	358	4	cod	3	0	0	0	2	1	0	0	0	0	0	0	0	0	0
29/08/2015	17:04:30	11 days, 1:00:00	17:00:00	7	358	4	cod	2	0	0	0	2	0	0	0	0	0	0	0	0	0	0
29/08/2015	17:05:30	11 days, 2:00:00	18:00:00	7	358	4	cod	0	0	0	0	0	0	0	0	0	0	0	0	0	0	0
29/08/2015	17:06:30	11 days, 3:00:00	19:00:00	7	358	4	cod	0	0	0	0	0	0	0	0	0	0	0	0	0	0	0
29/08/2015	17:07:30	11 days, 4:00:00	20:00:00	7	358	4	cod	0	0	0	0	0	0	0	0	0	0	0	0	0	0	0
29/08/2015	17:08:30	11 days, 5:00:00	21:00:00	7	358	4	cod	0	0	0	0	0	0	0	0	0	0	0	0	0	0	0
29/08/2015	17:09:30	11 days, 6:00:00	22:00:00	7	358	4	cod	0	0	0	0	0	0	0	0	0	0	0	0	0	0	0
29/08/2015	17:10:30	11 days, 7:00:00	23:00:00	7	358	4	cod	0	0	0	0	0	0	0	0	0	0	0	0	0	0	0
29/08/2015	17:11:30	11 days, 8:00:00	1 day, 0:00:00	7	358	4	cod	0	0	0	0	0	0	0	0	0	0	0	0	0	0	0
29/08/2015	17:12:30	11 days, 9:00:00	1 day, 1:00:00	7	358	4	cod	0	0	0	0	0	0	0	0	0	0	0	0	0	0	0
29/08/2015	17:13:30	11 days, 10:00:00	1 day, 2:00:00	7	358	4	cod	0	0	0	0	0	0	0	0	0	0	0	0	0	0	0
29/08/2015	17:14:30	11 days, 11:00:00	1 day, 3:00:00	7	358	4	cod	1	0	0	0	0	0	0	1	0	0	0	0	0	0	0
29/08/2015	17:15:30	11 days, 12:00:00	1 day, 4:00:00	7	358	4	cod	3	0	0	0	0	0	0	1	2	0	0	0	0	0	0
29/08/2015	17:16:30	11 days, 13:00:00	1 day, 5:00:00	7	358	4	cod	1	0	0	0	0	0	0	1	0	0	0	0	0	0	0
29/08/2015	17:17:30	11 days, 14:00:00	1 day, 6:00:00	7	358	4	cod	0	0	0	0	0	0	0	0	0	0	0	0	0	0	0
29/08/2015	17:18:30	11 days, 15:00:00	1:00:00	7	359	4	cod	0	0	0	0	0	0	0	0	0	0	0	0	0	0	0	Water direction hard to determine, varied greatly, constanly changing, but seemed to go towards 4, probably tide switching
29/08/2015	17:19:30	11 days, 16:00:00	2:00:00	7	359	4	cod	0	0	0	0	0	0	0	0	0	0	0	0	0	0	0
29/08/2015	17:20:30	11 days, 17:00:00	3:00:00	7	359	4	cod	1	0	0	0	0	0	1	0	0	0	0	0	0	0	0
29/08/2015	17:21:30	11 days, 18:00:00	4:00:00	7	359	4	cod	2	0	0	0	0	0	0	1	1	0	0	0	0	0	0
29/08/2015	17:22:30	11 days, 19:00:00	5:00:00	7	359	4	cod	0	0	0	0	0	0	0	0	0	0	0	0	0	0	0
29/08/2015	17:23:30	11 days, 20:00:00	6:00:00	7	359	4	cod	0	0	0	0	0	0	0	0	0	0	0	0	0	0	0
29/08/2015	17:24:30	11 days, 21:00:00	7:00:00	7	359	4	cod	0	0	0	0	0	0	0	0	0	0	0	0	0	0	0
29/08/2015	17:25:30	11 days, 22:00:00	8:00:00	7	359	4	cod	0	0	0	0	0	0	0	0	0	0	0	0	0	0	0
29/08/2015	17:26:30	11 days, 23:00:00	9:00:00	7	359	4	cod	3	0	0	1	2	0	0	0	0	0	0	0	0	0	0
29/08/2015	17:27:30	12 days, 0:00:00	10:00:00	7	359	4	cod	0	0	0	0	0	0	0	0	0	0	0	0	0	0	0
29/08/2015	17:28:30	12 days, 1:00:00	11:00:00	7	359	4	cod	0	0	0	0	0	0	0	0	0	0	0	0	0	0	0
29/08/2015	17:29:30	12 days, 2:00:00	12:00:00	7	359	4	cod	3	0	0	0	0	0	2	0	1	0	0	0	0	0	0
29/08/2015	17:30:30	12 days, 3:00:00	13:00:00	7	359	4	cod	2	0	0	0	2	0	0	0	0	0	0	0	0	0	0
29/08/2015	17:31:30	12 days, 4:00:00	14:00:00	7	359	4	cod	1	0	1	0	0	0	0	0	0	0	0	0	0	0	0
29/08/2015	17:32:30	12 days, 5:00:00	15:00:00	7	359	4	cod	0	0	0	0	0	0	0	0	0	0	0	0	0	0	0
29/08/2015	17:33:30	12 days, 6:00:00	16:00:00	7	359	4	cod	2	0	0	1	0	0	1	0	0	0	0	0	0	0	0
29/08/2015	17:34:30	12 days, 7:00:00	17:00:00	7	359	4	cod	0	0	0	0	0	0	0	0	0	0	0	0	0	0	0
29/08/2015	17:35:30	12 days, 8:00:00	18:00:00	7	359	4	cod	1	0	0	0	0	0	1	0	0	0	0	0	0	0	0
29/08/2015	17:36:30	12 days, 9:00:00	19:00:00	7	359	4	cod	2	0	0	0	1	0	1	0	0	0	0	0	0	0	0
29/08/2015	17:37:30	12 days, 10:00:00	20:00:00	7	359	4	cod	2	0	0	0	1	0	1	0	0	0	0	0	0	0	0
29/08/2015	17:38:30	12 days, 11:00:00	21:00:00	7	359	4	cod	2	0	0	0	1	0	1	0	0	0	0	0	0	0	0
29/08/2015	17:39:30	12 days, 12:00:00	22:00:00	7	359	4	cod	1	0	0	0	0	0	1	0	0	0	0	0	0	0	0
29/08/2015	17:40:30	12 days, 13:00:00	23:00:00	7	359	4	cod	0	0	0	0	0	0	0	0	0	0	0	0	0	0	0
29/08/2015	17:41:30	12 days, 14:00:00	1 day, 0:00:00	7	359	4	cod	0	0	0	0	0	0	0	0	0	0	0	0	0	0	0
29/08/2015	17:42:30	12 days, 15:00:00	1 day, 1:00:00	7	359	4	cod	0	0	0	0	0	0	0	0	0	0	0	0	0	0	0	Something bumps camera at 24:50ish
29/08/2015	17:43:30	12 days, 16:00:00	1 day, 2:00:00	7	359	4	cod	0	0	0	0	0	0	0	0	0	0	0	0	0	0	0
[truncated: 2,046 more rows]
